# Supplementary material for: Non-Targeted Metabolomics Analysis of the Effects of Tyrosine Kinase Inhibitors Sunitinib and Erlotinib on Heart, Muscle, Liver and Serum Metabolism In Vivo
Source: Metabolites. 2017 Jun 22;7(3):31. doi: 10.3390/metabo7030031 (PMC5618316; doi:10.3390/metabo7030031)
Supplement: Supplementary file 1 [file metabolites-07-00031-s001.zip]

Archive with 2 entries (2 files):
- metabolites-07-00031-supplementary-Figure S1-8.pdf
- metabolites-07-00031-supplementary-Table S1-S8.xlsx
