# Supplementary material for: Non-Targeted Metabolomics Analysis of the Effects of Tyrosine Kinase Inhibitors Sunitinib and Erlotinib on Heart, Muscle, Liver and Serum Metabolism In Vivo
Source: Metabolites. 2017 Jun 22;7(3):31. doi: 10.3390/metabo7030031 (PMC5618316; doi:10.3390/metabo7030031)
Supplement: Supplementary file 1 [file metabolites-07-00031-s001.zip › metabolites-07-00031-supplementary-Table S1-S8.xlsx]

## Sheet: Table S1 Sunitinib (Heart)
Key
Vehicle-treated heart	Heart samples obtained from mice treated with PBS vehicle
Sunitinib	Heart samples obtained from mice treated with sunitinib (40 mg/kg)
Sample	PBS Ctl 1	PBS Ctl 2	PBS Ctl 3	PBS Ctl 4	PBS Ctl 5	PBS Ctl 6	PBS Ctl 7	PBS Ctl 8	PBS Ctl 9	PBS Ctl 10	Heart Sun 1	Heart Sun 2	Heart Sun 3	Heart Sun 4	Heart Sun 5	Heart Sun 6	Heart Sun 7	Heart Sun 8	Heart Sun 9	Heart Sun 10
Label	Control	Control	Control	Control	Control	Control	Control	Control	Control	Control	Sunitinib 40 mg/kg	Sunitinib 40 mg/kg	Sunitinib 40 mg/kg	Sunitinib 40 mg/kg	Sunitinib 40 mg/kg	Sunitinib 40 mg/kg	Sunitinib 40 mg/kg	Sunitinib 40 mg/kg	Sunitinib 40 mg/kg	Sunitinib 40 mg/kg
1,5-Anhydroglucitol	18.26	18.57	18.67	18.89	18.33	18.14	19.49	18.62	18.39	18.02	18.18	17.74	18.47	18.72	17.69	19.02	18.93	18.82	18.44	16.67
2-Aminoadipic Acid	21.69	22.01	22.3	21.43	21.42	21.64	21.9	22.03	20.8	20.48	21.86	21.93	22.15	21.8	21.31	21.83	21.69	21.73	22.01	18.76
2-Hydroxypyridine	18.08	18.72	18.67	18.24	17.73	18.13	18.23	19.1	18.03	18.67	18.04	17.98	19	18.66	17.86	18.36	18.14	20.2	18.36	17.33
3-Phosphoglyceric Acid	15.63	15.69	16.25	13.72	13.12	14.98	16.4	15.6	13.08	13.75	13.55	15.8	14.55	14.84	12.87	15.34	14.27	15.35	16.43
5'-Deoxy-5'-(Methylthio) Adenosine	14.55	13.16	14.45	13.42	13.55	13.98	15.11		15.65			14.02		14.37	13.1	14.26	14.08	14.62	14.41	12
6-Hydroxynicotinic Acid	17.93	15.71	17.3	17.63	17.77	17.98	18.68	17.72	18.95	18.13	15.22	17.03	14.73	15.93	14.4	17.13	17.07	18.67	18.9	16.76
Adenine	18.59	18.98	19.38	18.56	18.48	18.71	19.21	18.94	17.38	17.95	18.93	18.84	18.93	18.84	18.17	18.8	18.96	18.82	19.24	15.59
Adenosine-5-Monophosphate	24.3	23.8	24.58	23.17	24.27	23.97	23.72	23.34	22.71	22.38	23.58	23.8	24.09	23.29	22.72	23.44	23.62	24.17	24.41	20
Adenosine/Inosine	20.85	19.99	21.33	17.62	20.07	19.08	17.86	18.8	20.21	16.97	21.84	18.11	20.45	19.38	19.56	18.11	18	18.88	20.88	16.41
Alanine	21.37	21.62	22.14	21.48	21.32	21.67	22	21.64	21.07	20.1	22.06	21.43	21.27	21.76	21.5	21.69	21.85	21.06	22.05	19.11
Alpha-Monopalmitin	23.55	23.7	24.14	23.27	23.44	23.45	23.91	24.5	23.83	23.44	23.62	23.62	24.22	23.74	23.1	23.53	23.67	24.39	24.43	22.56
Alpha-Monostearin	26.22	26.62	26.72	26.02	26.2	26.21	26.54	26.02	26.56	26.26	26.44	26.48	26.86	26.59	25.98	26.42	26.41	26.78	26.89	25.47
Alpha-Tocopherol	16.15	15.63	16.26	15.69	15.9	16.32	16.47	14.58	12.74	12	16.15	16.12	13.9	15.97	12.98	16.17	16	13.93	16.24
Arachidic Acid/ 1-Heneicosanol	18.01	17.71	18.19	18.01	16.63	17.38	18.06	17.58	16.38	15.45	18	17.2	18.36	17.59	17.15	17.62	17.65	16.87	18.52
Arachidonic Acid (Also Eicosapentaenoic Acid)	19.84	18.28	19.18	19.18	19.19	19.16	19.03	18.66	20.1	19.06	19.09	18.59	17.98	17.6	16.84	18.35	18.82	19.23	19.63	17.39
Aspartic Acid	20.88	22.1	22.54	20.53	21.35	21.69	22.37	22.22	22.27	20.62	21.83	22.17	21.65	22.65	20.72	22	22.35	21.02	22.24	18.02
Benzoic Acid	19.61	20.52	20.12	19.73	19.46	19.59	19.66	19.89	19.02	18.33	19.79	19.87	19.88	20.25	19.89	19.97	19.56	19.5	19.65	16.65
Beta-Hydroxybutyric Acid	19.58	20.23	20.49	19.26	19.6	19.92	18.93	19.63	19.27	18.03	19.85	19.78	20.27	20.54	17.34	20.08	19.52	20.39	19.27	17.6
Beta-Monopalmitin	17.95	16.51	17.64	17.3	17.48	17.73	17.88	18.03	18.06	17.64	17.94	17.21	17.74	17.07	16.27	16.93	17.37	18.54	18.17	15.59
Beta-Monostearin	20.81	20.66	21.25	20.47	20.64	20.53	21.13	21.52	21.06	20.64	20.82	20.84	21.18	20.9	20.16	20.75	20.85	21.37	21.44	19.23
Beta-Sitosterol	17.11	18	17.95	15.35		16.3	17.75	18.21	16.21	15.24	17.07	18.75	18.47	16.92	15.26	14.15	17.51	17.58	16.22	13.57
C10 Hydrocarbon	17.51	17.83	17.88	17.62	17.47	17.64	17.76	17.56		17.72	17.55	17.66	18.31	17.62	17.65	17.56	18.33	17.6	18.44	16.86
C11 Hydrocarbon	15.83	16.76	15.68	15.84	17.52	17.6	15.58	17.44	15.03	15.83	15.98	15.87	15.94	18.29	15.52	16.09	15.65	17.37	15.66	14.46
C12 Hydrocarbon	16.25	16.38	16.8	16.33	16.21	16.31	16.28	16.6	15.94	15.22	17.33	16.62	16.87	16.65	16.42	17.13	16.33	16.2	16.35	13.25
C13 Hydrocarbon	18.36	18.87	18.86	18.11	18.31	18.27	18.33	18.26	17.33	17.12	18.57	18.64	18.96	18.86	18.5	18.67	18.33	18.31	18.46	15.59
C14 Hydrocarbon	16.8	15.74	17.65	16.69	16.67	17.22	16.52	17.57		15.76	17.13	16.27	17.67	17.37	17.24	17.95	16.66	17.37	16.87
C15 Hydrocarbon	18.32	18.08	18.82	17.87	18.09	18.04	17.96	18.13	17.19	16.79	18.69	18.27	18.76	18.7	18.52	18.7	18.12	18.06	18.26	15.33
C17 Hydrocarbon	16.77	17.96	16.97	17.13	17.32	17.48	17.27	17.04	16.63	16.07	16.92	16.77	16.83	17.23	17.53	16.76	16.7	17.16	16.81	14.65
C21 Hydrocarbon	17.11	17.24	17.54	16.39	17.07	17.02	16.78	16.55	15.62	15.11	17.57	17.14	17.16	17.14	16.73	16.14	16.55	16.87	17.14
Campesterol	20.34	20.14	21.07	19.68	19.76	20.11	20.55	20.32	19.69	18.93	19.78	20.86	20.34	19.95	18.86	20.32	20.43	20.23	19.89	18.31
Cholesterol	25.3	25.37	26.08	25.13	25	25.29	25.69	25.62	25.02	24.54	25.18	25.47	25.42	25.36	24	25.45	25.5	25.46	25.93	23.74
Citric Acid/Isocitric Acid	21.76	21.58	21.95	22.36	21.73	22.38	22.22	21.97	20.66	21.07	21.27	21.95	20.35	22.23	20.32	22.59	22.12	21.89	22.3	19.35
Creatinine	22.26	23.08	23.42	22.21	21.86	22.11	23.1	22.94	19.75	21.54	22.9	22.79	23.35	23.32	22.27	22.7	23.15	22.14	23.36	17.82
Dehydroalanine (Possibly From Cysteine)	17.91	17.66	18.08	17.48	17.78	17.78	17.78	17.27	17.64	15.25	17.98	18.13	16.64	17.53	15.53	17.85	17.11	17.28	17.84	14.37
Dehydroascorbic Acid (Possibly Alpha-Ketoglutarate)	20.23	20.27	20.93	19.9	19.95	20.28	20.39	20.48	19.11	19.46	20.42	20.44	20.64	20.24	19.78	20.53	20.33	20.21	20.88	17.29
Disaccharide	16.34	15.93	16.93	16.56	15.83	16.61	15.92	16.43	16.4		16.84	16.88	15.92	16.79	14.91	16.86	15.82	16.05	15.74	14.22
Docosahexaenoic Acid	22.11	20.56	21.16	21.61	21.69	21.56	21.69	21.35	22.27	21.18	20.9	21.11	20.16	20.08	19.25	21.17	21.2	21.44	22.12	19.77
Ethanolamine	16.59	15.97	15.93	16.49	16.25	16.39	16.18	17	18.39	17.79	16.1	15.84	15.48	15.4	15.95	16.05	16.24	17.34	16.6	16.23
Fructose Or Similar Ketohexose	16.27	14.24	15.96	15.62	14.78	15.06	16.64	16.07	14.49	13.23	13.82	14.18	13.5	13.54		15.64	15.01	14.46
Fumaric Acid	20.9	21.28	20.97	20.17	20.31	21.06	20.7	19.4	17.96	16.63	21.04	20.35	19.03	20.41	18.17	21.03	20.72	17.23	19.54	15.99
Glucose And Other Aldohexoses	24.55	25.03	23.92	24.49	22.2	24.51	25.64	24.87	23.69	23.9	24.05	23.81	24.09	23.79	22.41	24.99	25.29	24.44	24.2	21.83
Glucose-6-Phosphate Or Similar	18.79	18.75	17.24	19.51	17.41	18.31	20.26	19.68	19.74	18.48	16.48	17.82	15.23	18.15	17.77	18.39	18.96	19.41	20.23	18.56
Glutamic Acid	23.39	24.83	24.38	23.51	23.42	24.38	24.86	24.94	23.6	22.93	24.55	24.01	24.21	24.96	23.7	24.96	24.83	23.17	25.11	20.31
Glutamine	19	23.75	23.03	18.78	19.74	20.99	20.59	22.16	17.55	16.12	22.33	22.35	23.24	23.54	23.29	22.69	20.92	18.47	21.43	16.31
Glycerol 1-Phosphate	22.49	22.14	22.52	21.72	22.31	22.25	22.39	22.07	22.23	21.2	22.61	21.65	21.82	21.75	21.98	21.9	21.53	21.78	22.63	19.62
Glycine	19.26	21.53	20.8	18.95	19.49	19.88	20.45	20.33	20.81	18.21	20.21	20.2	20.05	21.31	20.64	20.69	19.62	19.3	20.66	17.55
Heptadecanoic Acid/Octadecanol	18.67	17.95	18.49	18	18.12	17.88	18.77	18.3	18.03	17.45	18.18	18	18.66	17.95	17.75	18.03	18.47	18.37	18.97	16.17
Hexitols	15.22	14.99	17.1	15.11	15.36	14.06	16.66	15.6	15.95	14.38	15.74	15.12	15.42	14.38	15.25	15.09	15.56	14.12	14.73
Homoserine	16.62	16.49	16.95	16.17	16.22	16.27	16.8	16.78	15.65	15.46	16.55	16.43	16.97	16.77	16.38	16.52	16.59	16.82	16.69	13.88
Hypotaurine	20.18	20.82	20.24	19.93	20.06	20.3	20.55	19.8	18.27	18.58	20.55	20.28	18.74	20.12	19.59	20.29	19.45	18.75	19.96	16.38
Hypoxanthine	15.47	14.8	16	13.38	14.89	14.46	13.18	12.68	14.62		15.99	13.46	15.79	12.7	14.22	12.71	12.5	15.03	14.67
Inosine/Adenosine	18.49	17.22	19.16	15.14	18.61	17.69	15.77	13.75	18.43		19.18	15.41	18.23	15.4	17.32	14.52	14.94	14.83	18.02	14.91
Isoleucine/Leucine		16.76	17.19	14.72	14.66	16.03	15.63	16.55	14.55		16.65		16.29	17.15	15.9	16.79	15.76		16.01
Lactic Acid	25.3	25.26	26.13	24.35	24.93	24.74	24.94	24.92	24.68	23.53	25.69	24.46	25.1	25.29	25.25	24.43	24.6	24.43	25.5	22.97
Linoleic Acid	20.46	19.73	21.53	20.13	20.47	20.61	20.67	20.39	20.98	20.07	21.2	21.08	19.73	20.05	17.92	21.17	20.61	20.49	21.24	18.55
Lysine	21.5	21.91	22.09	20.9	20.92	21.59	21.62	22.53	20.32	19.45	22.18	22.89	21.99	22.38	21.92	22.37	21.81	21.04	21.99	18.28
Malic Acid	22.78	23.56	23.23	22.56	22.67	22.54	22.66	22.94	21.9	21.48	22.93	23.05	22.93	23.41	21.55	23.22	22.69	22.59	22.47	20.19
Methionine	15.2	17.4	16.94	14.71	14.91	15.58	17.54	17.11	15.56	14.77	16.68	15.34	16.13	16.82	16	15.47	16.94	14.79	16.99
Myoinositol	23.21	23.74	23.76	23.02	22.88	23.46	23.5	22.93	22.65	22.24	23.22	23.76	23.36	23.53	23.24	23.87	22.91	23.44	23.74	20.59
Myoinositol-2-Phosphate	18.75	16.4	17.72	18.51	18.58	18.38	18.72	17.26	18.82	17.55	17.06	17.31	16.11	16.69	16.07	17.17	18.05	18.51	18.77	17.13
Myristic Acid Or Pentadecanol	19.42	19.08	19.86	18.74	18.88	18.76	19.47	19.06	18.37	17.87	19.43	18.98	19.89	19.21	18.68	18.94	19.39	19.2	19.52	16.84
Nicotinamide	17.52	17.65	18.02	16.93	17.19	17.53	17.11	17.26	16.57	16.25	18.09	17.73	18.37	16.85	16.8	17.35	16.77	16.8	17.63	14.29
O-Methylphosphate	17.16	15.78	16.66	18.01	16.83	17.32	18.39	18.78	17.76	17.78	16.39	16.87	15.38	16.94	15.52	18.41	17.08	18.22	17.71	16.38
O-Phosphocolamine	21.2	21.28	20.8	21.11	21.09	21.54	20.87	20.8	21.08	20.04	20.35	20.92	19.8	20.77	20.06	21.15	20.15	21.24	20.13	18.85
Oleic Acid	19	18.48	20.24	18.64	18.8	19.15	18.74	19.23	18.09	19.2	19.14	18.12	18.69	16.77	16.92	18.59	19.15	19.38	19.83	17.88
Palmitic Acid	23.67	23.78	24.27	23.21	23.89	23.64	23.72	23.97	23.84	23.28	23.93	23.86	24.27	23.95	23.59	23.87	23.56	24.25	23.99	21.85
Pantothenic Acid	19.75	19.62	20.02	19.33	19.23	19.58	20.12	20.03	18.73	19.24	19.6	18.55	19.32	19.26	18.4	20.1	20.01	20.05	19.71	17.5
Pentadecanoic Acid/Hexadecanol	17.74	18.3	17.66	17.77	16.42	17.8		17.99	16.71	16.91	17.44	17.18	17.71	17.63	15.83	18.01	18.52		17.85	15.04
Pentitols	16.12	14.84	17.17	16.7	16.94	17.61	18.2	17.48	17.81	16.58	18.74	16.17	17.6	16.89		17.07	17.69	16.67	18.38	18.76
Phenol	20.36	20.54	19.99	18.38	17.28	17.08	17.55	17.89	16.49	16.73	21.72	20.52	19.49	18.73	17.97	17.87	17.57	17.09	17.9	15.07
Phenylalanine	15.21	18.42	18.45	16.39	16.11	17.09	18.25	18.67	17.75	16.76	18.17	17.92	17.86	18.57	17.28	18.06	18.21	16.06	18.4	13.33
Phosphoric Acid	26.66	26.93	27.01	26.14	26.66	26.6	26.45	26.36	25.91	25.45	26.84	26.68	26.69	26.68	26.3	26.57	26.23	26.42	26.68	24.07
Possibly Erythritol/Theitol	15.71	15.87		15.63	15.48	15.88		15.46	14.03		16.16		16.54		16.31	16.03	16.14	15.44	15.76
Prunetin Or Similar Isoflavone	12.98	13.23	14.1	12.52	13.16	12.99	13.7	14.3	13.97	13.12	13.01	13.18	13.52	13.27	11.95	13.33	12.99	14.97	14.51	11.1
Pseudouridine	15.38	15.02	15.93	14.64	15.06	15.52	15.03	14.88	15.25		15.43	14.35	15.36	13.73	13.88	14.59	15.06	15.15	14.77
Pyrophosphate	19.73	18.38	20.87	21.15	19.27	20.4	22.44	22.13	18.36	19.47	19.83	20.89	18.95	21.73	18.99	22.46	21.59	21.36	21.83	16.26
Pyruvic Acid	15.98	16.69	16.18	16.07	16.24	16.33	15.54	15.8	15.92	14.42	15.73	16.49	16.04	15.43	15.54	16.2	15.83	16.1	16.14
Serine	19.41	21.67	21.27	18.74	19.71	20.41	21.05	21.33	17.11	18.17	21.44	20.67	20.98	21.92	20.98	21.43	20.9	19.07	21.51	15.65
Spermidine	17.13	18.86	18.72	17	17.64	16.52	17.19	18.37	16.45	17.27	18.8	18.9	18.84	18.97	17.68	17.93	17.5	17.19	18.46	15
Squalene	19.95	19.51	19.71	19.62	19.27	19.63	19.87	19.64	18.8	17.98	19.74	18.97	18.85	19.37	18.18	19.8	19.75	19.64	20.41	16.89
Stearamide	17.97	13.3	16.68	17.24	18.34	16.49	16.75	17.2	18.93	19.11	16.37	16.76	16.06	16.33		16.11	16.82	19.16	17.48	13.99
Stearic Acid	24.91	24.5	24.91	24.39	24.71	24.6	24.98	24.73	24.58	24.02	24.83	24.64	24.98	24.65	24.32	24.62	24.73	25.1	25.2	22.99
Succinic Acid	22.71	22.38	23.32	22.14	22.51	22.58	22.44	22.1	22.49	20.9	22.81	21.74	22.05	22.6	21.81	22.26	22.25	22.05	22.78	20.32
Sucrose And Similar Disaccharides	15.71	13.85	17.31	14.99	14.99	14.31	13.52	13.89			18.58	17.41	13.77		13.7	12.39	14.27	14.77	14.26	13.73
Taurine	26.44	25.02	25.23	26.59	26.33	26.04	26.5	25.95	24.54	24.97	26.1	25.59	24.84	25.01	24.87	25.74	26.41	25.83	26.51	24.59
Threonine	19.62	20.98	21.1	18.79	18.97	19.56	20.75	20.92	18.59	17.5	21.13	20.52	20.28	21.27	20.56	20.98	20.65	18.18	20.87	12.04
Tyrosine	18.12	17.86	19.23	17.59	16.64	17.85	18.95	19.68	16.45	15.48	18.92	17.86	18.19	17.93	17.99	18.47	18.6	16.68	18.67	13.08
Unknown-Possibly Propylene Glycol	14.3	20.16	15.53	14.25	15.11		14.38	15.25			14.4	21.47	15.79	17.76	14.52	13.97	13.3	14.63
Uracil	13.52	15.61	15.31		14.56	14.97	13.58	15.05	13.94		15.15	13.81	14.58	15.72	15.61	15.48			14.74
Urea	23.83	23.82	21.73	23.37	23.05	23.51	24.56	24.13	23.16	22.25	24.34	23.67	23.49	23	22.84	23.94	23.99	23.33	23.27	20.35
Uric Acid	15.74	15.56	16.1	14.29	14.45	14.9	14.9				15.05	15.29	16.23	15.05	15.77	14.82	14.33		14.24
Valine	17.51	18.93	19.08	17.55	16.56	18.11	18.45	19	17.06	14.92	18.79	18.51	18.34	19.01	18.12	18.79	18.21	16.92	18.49

## Sheet: Table S2 Erlotinib (Heart)
Key
Vehicle-treated heart	Heart samples obtained from mice treated with PBS vehicle
Erlotinib	Heart samples obtained from mice treated with erlotinib (50 mg/kg)
Sample	PBS Ctl 1	PBS Ctl 2	PBS Ctl 3	PBS Ctl 4	PBS Ctl 5	PBS Ctl 6	PBS Ctl 7	PBS Ctl 8	PBS Ctl 9	PBS Ctl 10	Erlotinib 1	Erlotinib 2	Erlotinib 3	Erlotinib 4	Erlotinib 5	Erlotinib 6	Erlotinib 7	Erlotinib 8	Erlotinib 9	Erlotinib 10
Label	Control	Control	Control	Control	Control	Control	Control	Control	Control	Control	Erlotinib 50 mg/kg	Erlotinib 50 mg/kg	Erlotinib 50 mg/kg	Erlotinib 50 mg/kg	Erlotinib 50 mg/kg	Erlotinib 50 mg/kg	Erlotinib 50 mg/kg	Erlotinib 50 mg/kg	Erlotinib 50 mg/kg	Erlotinib 50 mg/kg
1,5-Anhydroglucitol	18.26	18.57	18.67	18.89	18.33	18.14	19.49	18.62	18.39	18.02	18.12	18.39	18.87	17.56	18.35	18.11	19.25	19.11	19.27	18.72
2-Aminoadipic Acid	21.69	22.01	22.3	21.43	21.42	21.64	21.9	22.03	20.8	20.48	22.12	22.11	22.27	21.38	21.2	21.67	22.05	21.87	22.13	21.67
2-Hydroxypyridine	18.08	18.72	18.67	18.24	17.73	18.13	18.23	19.1	18.03	18.67	18.56	18.54	18.64	18.93	17.95	18.62	18.79	18.97	18.66	17.96
3-Phosphoglyceric Acid	15.63	15.69	16.25	13.72	13.12	14.98	16.4	15.6	13.08	13.75	13.72	16.8	14.4		15.34	15.1	16.49	16.15	16.07	15.73
5'-Deoxy-5'-(Methylthio) Adenosine	14.55	13.16	14.45	13.42	13.55	13.98	15.11		15.65		15.06	13.84	14.2		13.75	12.76	14.46		14.9	14.84
6-Hydroxynicotinic Acid	17.93	15.71	17.3	17.63	17.77	17.98	18.68	17.72	18.95	18.13	17.46	16.7	16.24		18.03	17.42	17.8	18.95	17.17	19.64
Adenine	18.59	18.98	19.38	18.56	18.48	18.71	19.21	18.94	17.38	17.95	18.98	18.88	19.1	18.25	18.23	18.59	19.13	18.83	18.92	18.69
Adenosine-5-Monophosphate	24.3	23.8	24.58	23.17	24.27	23.97	23.72	23.34	22.71	22.38	23.93	23.99	23.52	22.54	23.35	23.89	24.5	24.03	24.32	24.08
Adenosine/Inosine	20.85	19.99	21.33	17.62	20.07	19.08	17.86	18.8	20.21	16.97	21.42	20.16	17.75	20.66	18.66	21.1	18.48	18.5	18.83	19.88
Alanine	21.37	21.62	22.14	21.48	21.32	21.67	22	21.64	21.07	20.1	21.76	21.94	21.63	20.93	20.9	21.31	22.09	21.37	21.48	21.54
Alpha-Monopalmitin	23.55	23.7	24.14	23.27	23.44	23.45	23.91	24.5	23.83	23.44	23.85	23.82	24.11	23.3	23.08	23.53	23.97	24.41	24.5	24.22
Alpha-Monostearin	26.22	26.62	26.72	26.02	26.2	26.21	26.54	26.02	26.56	26.26	26.5	26.64	26.93	26.28	25.91	26.28	26.67	26.95	26.24	26.72
Alpha-Tocopherol	16.15	15.63	16.26	15.69	15.9	16.32	16.47	14.58	12.74	12	16.19	16.14	16.17		15.53	16.53	15.69	14.46	15.82	15.17
Arachidic Acid/ 1-Heneicosanol	18.01	17.71	18.19	18.01	16.63	17.38	18.06	17.58	16.38	15.45	17.91	17.83	17.77	17.46	16.59	18.23	17.75	18.2	17.87	18.52
Arachidonic Acid (Also Eicosapentaenoic Acid)	19.84	18.28	19.18	19.18	19.19	19.16	19.03	18.66	20.1	19.06	19.27	18.23	18.16	15.7	19.18	19.26	18.72	19.58	18.71	20.2
Aspartic Acid	20.88	22.1	22.54	20.53	21.35	21.69	22.37	22.22	22.27	20.62	21.11	21.59	21.94	20.67	20.68	21.14	22.52	21.3	22.41	21.97
Benzoic Acid	19.61	20.52	20.12	19.73	19.46	19.59	19.66	19.89	19.02	18.33	20.21	20.12	20.15	20.23	19.45	19.61	19.6	19.57	19.8	19.16
Beta-Hydroxybutyric Acid	19.58	20.23	20.49	19.26	19.6	19.92	18.93	19.63	19.27	18.03	19.26	20.04	20.82	20.41	19	19.94	19.91	19.63	20.37	19.14
Beta-Monopalmitin	17.95	16.51	17.64	17.3	17.48	17.73	17.88	18.03	18.06	17.64	17.41	17.22	17.26	16.87	17.09	17.59	17.61	18.52	17.9	18.35
Beta-Monostearin	20.81	20.66	21.25	20.47	20.64	20.53	21.13	21.52	21.06	20.64	20.94	20.97	21.11	20.42	20.05	20.63	21	21.56	21.54	21.26
Beta-Sitosterol	17.11	18	17.95	15.35		16.3	17.75	18.21	16.21	15.24	17.98	18.81	18.41	14.17	16.51	17.04	17.89	17.34	18.3
C10 Hydrocarbon	17.51	17.83	17.88	17.62	17.47	17.64	17.76	17.56		17.72	17.54	17.56	18.2	17.65	17.39	17.53	18.31	17.81	18.01	17.68
C11 Hydrocarbon	15.83	16.76	15.68	15.84	17.52	17.6	15.58	17.44	15.03	15.83	16.61	16.32	15.86	16.54	17.1	16.08	15.28	17.04	15.48	17.27
C12 Hydrocarbon	16.25	16.38	16.8	16.33	16.21	16.31	16.28	16.6	15.94	15.22	16.58	16.68	16.89	16.53	16.06	17.31	16.35	15.99	16.77	15.97
C13 Hydrocarbon	18.36	18.87	18.86	18.11	18.31	18.27	18.33	18.26	17.33	17.12	18.83	18.8	18.93	18.72	17.9	18.52	18.36	18.18	18.53	18.17
C14 Hydrocarbon	16.8	15.74	17.65	16.69	16.67	17.22	16.52	17.57		15.76	16.99	17.61	17.4	17.4	16.42	17.55	17.26	17.12	17.97	16.4
C15 Hydrocarbon	18.32	18.08	18.82	17.87	18.09	18.04	17.96	18.13	17.19	16.79	18.84	18.55	18.61	18.33	17.84	18.35	18.36	18.05	18.1	17.61
C17 Hydrocarbon	16.77	17.96	16.97	17.13	17.32	17.48	17.27	17.04	16.63	16.07	16.63	16.85	18.12	16.75	17.03	16.78	16.57	17.05	16.47	17.02
C21 Hydrocarbon	17.11	17.24	17.54	16.39	17.07	17.02	16.78	16.55	15.62	15.11	17.25	17.03	17.31	16.65	16.51	17.06	16.77	16.94	17.07	16.06
Campesterol	20.34	20.14	21.07	19.68	19.76	20.11	20.55	20.32	19.69	18.93	20.46	20.99	21.08	18.9	19.64	20.07	20.49	20.24	20.57	20.22
Cholesterol	25.3	25.37	26.08	25.13	25	25.29	25.69	25.62	25.02	24.54	25.5	25.64	25.95	23.69	24.86	25.49	24.93	25.74	25.75	25.58
Citric Acid/Isocitric Acid	21.76	21.58	21.95	22.36	21.73	22.38	22.22	21.97	20.66	21.07	19.45	22.54	22.75	20.9	22.14	22.04	22.68	22.23	22.77	21.36
Creatinine	22.26	23.08	23.42	22.21	21.86	22.11	23.1	22.94	19.75	21.54	22.96	22.94	23.27	22.5	22.01	21.94	23.48	22.73	23.02	23.07
Dehydroalanine (Possibly From Cysteine)	17.91	17.66	18.08	17.48	17.78	17.78	17.78	17.27	17.64	15.25	18.13	17.8	17.54	14.41	16.94	17.87	17.77	17.62	17.23	16.83
Dehydroascorbic Acid (Possibly Alpha-Ketoglutarate)	20.23	20.27	20.93	19.9	19.95	20.28	20.39	20.48	19.11	19.46	20.31	20.54	20.72	19.44	19.79	20.34	20.78	20.49	20.66	20.51
Disaccharide	16.34	15.93	16.93	16.56	15.83	16.61	15.92	16.43	16.4		16.73	16.81	15.99	15.24	15.84	16.15	16.12	15.93	16.23	15.86
Docosahexaenoic Acid	22.11	20.56	21.16	21.61	21.69	21.56	21.69	21.35	22.27	21.18	21.16	20.86	20.33	18.12	21.73	21.5	21.37	21.94	21.12	22.83
Ethanolamine	16.59	15.97	15.93	16.49	16.25	16.39	16.18	17	18.39	17.79	16.17	15.08	15.88	15.23	16.44	15.66	16.18	17.05	16.33	16.91
Fructose Or Similar Ketohexose	16.27	14.24	15.96	15.62	14.78	15.06	16.64	16.07	14.49	13.23	15.78	15.03	13.98	13.53	15.28	13.91	15.79	15.02	15.08	16.73
Fumaric Acid	20.9	21.28	20.97	20.17	20.31	21.06	20.7	19.4	17.96	16.63	21.25	20.47	20.86	18.84	19.89	20.7	20.73	18.57	20.2	19.41
Glucose And Other Aldohexoses	24.55	25.03	23.92	24.49	22.2	24.51	25.64	24.87	23.69	23.9	25.06	22.62	25.51	22.17	23.85	24.48	25.23	24.52	25.49	25.18
Glucose-6-Phosphate Or Similar	18.79	18.75	17.24	19.51	17.41	18.31	20.26	19.68	19.74	18.48	18.4	17.11	17.07	14.53	19.21	17.89	19.72	19.65	18.79	19.22
Glutamic Acid	23.39	24.83	24.38	23.51	23.42	24.38	24.86	24.94	23.6	22.93	24.97	23.39	24.62	23.27	23.96	24.13	25.18	23.54	24.99	24.05
Glutamine	19	23.75	23.03	18.78	19.74	20.99	20.59	22.16	17.55	16.12	23.63	23.62	23.87	22.18	18.57	21.48	20.95	19.29	23.39	18.8
Glycerol 1-Phosphate	22.49	22.14	22.52	21.72	22.31	22.25	22.39	22.07	22.23	21.2	22.8	22.13	21.16	21.65	21.79	22.22	21.96	22.15	22.08	22.5
Glycine	19.26	21.53	20.8	18.95	19.49	19.88	20.45	20.33	20.81	18.21	20.63	20.36	21.06	20.43	19.41	19.99	20.18	20.04	20.84	19.59
Heptadecanoic Acid/Octadecanol	18.67	17.95	18.49	18	18.12	17.88	18.77	18.3	18.03	17.45	18.23	18.2	18.55	17.69	17.35	18.63	18.36	18.68	18.46	18.8
Hexitols	15.22	14.99	17.1	15.11	15.36	14.06	16.66	15.6	15.95	14.38	15.87	15.69	14.96	14.32	14.31	14.21	15.88	15.66	15.28	18.76
Homoserine	16.62	16.49	16.95	16.17	16.22	16.27	16.8	16.78	15.65	15.46	16.61	16.59	16.98	16.83	15.88	16.56	16.61	16.96	17.02	16.93
Hypotaurine	20.18	20.82	20.24	19.93	20.06	20.3	20.55	19.8	18.27	18.58	20.21	20.08	19.89	18.65	19.95	20.3	19.87	19.44	19.55	19.81
Hypoxanthine	15.47	14.8	16	13.38	14.89	14.46	13.18	12.68	14.62		15.83	14.29	13.28	14.73	13.77	14.61	13.8	14.91	13.4	14.7
Inosine/Adenosine	18.49	17.22	19.16	15.14	18.61	17.69	15.77	13.75	18.43		17.94	17.39	15.92	17.75	17	17.59	16.21	16.42	16.68	17.27
Isoleucine/Leucine		16.76	17.19	14.72	14.66	16.03	15.63	16.55	14.55		16.5	16.26	16.89	16.5	14.64	15.97	15.84	14.94	16.82	14.87
Lactic Acid	25.3	25.26	26.13	24.35	24.93	24.74	24.94	24.92	24.68	23.53	25.5	25.43	24.89	24.95	24.54	24.92	24.49	24.72	25.21	25.5
Linoleic Acid	20.46	19.73	21.53	20.13	20.47	20.61	20.67	20.39	20.98	20.07	20.77	20.26	20.44	17.31	20.35	21.17	20.5	20.79	20.8	21.44
Lysine	21.5	21.91	22.09	20.9	20.92	21.59	21.62	22.53	20.32	19.45	22.21	22.49	22.09	20.9	21.17	21.9	21.69	21.25	22.25	21.11
Malic Acid	22.78	23.56	23.23	22.56	22.67	22.54	22.66	22.94	21.9	21.48	23.37	22.99	22.55	22.29	22.2	22.37	22.49	22.7	22.75	22.85
Methionine	15.2	17.4	16.94	14.71	14.91	15.58	17.54	17.11	15.56	14.77	16.88	16.14	16.77		14.57	15.01	17.95	15.95	17.18	16.57
Myoinositol	23.21	23.74	23.76	23.02	22.88	23.46	23.5	22.93	22.65	22.24	23	23.88	23.84	22.71	23.35	23.5	23.66	23.6	23.5	22.72
Myoinositol-2-Phosphate	18.75	16.4	17.72	18.51	18.58	18.38	18.72	17.26	18.82	17.55	17.26	17.74	17.25	15.47	18.28	18.04	18.17	18.56	17.59	18.49
Myristic Acid Or Pentadecanol	19.42	19.08	19.86	18.74	18.88	18.76	19.47	19.06	18.37	17.87	19.36	19.13	19.46	19.25	18.12	19.44	19.1	19.31	19.44	19.33
Nicotinamide	17.52	17.65	18.02	16.93	17.19	17.53	17.11	17.26	16.57	16.25	18.91	17.93	16.97	16.77	16.8	17.46	18.12	17.11	17.35	17.42
O-Methylphosphate	17.16	15.78	16.66	18.01	16.83	17.32	18.39	18.78	17.76	17.78	16.71	16.6	17.73	16.37	17.59	16.93	16.96	17.99	17.8	18.21
O-Phosphocolamine	21.2	21.28	20.8	21.11	21.09	21.54	20.87	20.8	21.08	20.04	20.96	20.94	20.41	19.72	21.1	21.5	20.37	21.08	20.11	20.61
Oleic Acid	19	18.48	20.24	18.64	18.8	19.15	18.74	19.23	18.09	19.2	19.46	17.78	18.92	17.25	18.54	19.27	18.71	17.66	19.33	19.9
Palmitic Acid	23.67	23.78	24.27	23.21	23.89	23.64	23.72	23.97	23.84	23.28	24.04	23.9	24.21	23.75	23.35	23.58	24.06	24.43	24.04	23.86
Pantothenic Acid	19.75	19.62	20.02	19.33	19.23	19.58	20.12	20.03	18.73	19.24	19.54	19.41	19.73	18.46	19	19.85	20.27	20.05	19.78	20.21
Pentadecanoic Acid/Hexadecanol	17.74	18.3	17.66	17.77	16.42	17.8		17.99	16.71	16.91	18	17.16	18.86	16.39	16.76	17.68	18.22	17.9	18.42	18.18
Pentitols	16.12	14.84	17.17	16.7	16.94	17.61	18.2	17.48	17.81	16.58	17.88	17.02	16.84	17.3	17.29	17.29	16.39	17.77	17.84	18.11
Phenol	20.36	20.54	19.99	18.38	17.28	17.08	17.55	17.89	16.49	16.73	22.49	19.85	19.68	19.2	17.04	17.43	17.7	17.69	17.52	17.58
Phenylalanine	15.21	18.42	18.45	16.39	16.11	17.09	18.25	18.67	17.75	16.76	18.37	17.51	18.19	16.61	16.7	16.8	18.74	16.52	18.25	17.73
Phosphoric Acid	26.66	26.93	27.01	26.14	26.66	26.6	26.45	26.36	25.91	25.45	26.87	26.95	26.67	26.47	26.2	26.75	26.8	26.52	26.76	26.52
Prunetin Or Similar Isoflavone	12.98	13.23	14.1	12.52	13.16	12.99	13.7	14.3	13.97	13.12	14.06	13.16	13.9	12.37	12.43	13.01	13.56	15.3	14.21	13.73
Pseudouridine	15.38	15.02	15.93	14.64	15.06	15.52	15.03	14.88	15.25		15.03	15.31	15.97		14.77	15.54	14.98	15.2	15.02
Pyrophosphate	19.73	18.38	20.87	21.15	19.27	20.4	22.44	22.13	18.36	19.47	18.14	21	22.13	17.62	20.59	21.01	21.18	20.83	22.68	20.46
Pyruvic Acid	15.98	16.69	16.18	16.07	16.24	16.33	15.54	15.8	15.92	14.42	15.4	15.59	15.6	15.73	16.02	15.92	15.68	15.83	16.24	16.07
Serine	19.41	21.67	21.27	18.74	19.71	20.41	21.05	21.33	17.11	18.17	21.23	20.92	21.44	20.72	18.79	20.34	21.23	20.29	22.02	20.37
Spermidine	17.13	18.86	18.72	17	17.64	16.52	17.19	18.37	16.45	17.27	18.8	18.88	18.6	17.93	17.96	17.91	17.7	17.92	18.68	17.49
Squalene	19.95	19.51	19.71	19.62	19.27	19.63	19.87	19.64	18.8	17.98	19.74	19.36	19.5	17.92	19.01	19.86	20.03	19.86	20.04	19.89
Stearamide	17.97	13.3	16.68	17.24	18.34	16.49	16.75	17.2	18.93	19.11	16.17	15.69	15.55		16.84	16.29	17.02	17.12	16.4	18.05
Stearic Acid	24.91	24.5	24.91	24.39	24.71	24.6	24.98	24.73	24.58	24.02	24.76	24.64	24.92	24.47	24.12	24.79	24.79	25.22	24.75	25.03
Succinic Acid	22.71	22.38	23.32	22.14	22.51	22.58	22.44	22.1	22.49	20.9	22.23	22.78	22.49	22.24	21.88	22.7	22.34	22.29	22.53	22.7
Taurine	26.44	25.02	25.23	26.59	26.33	26.04	26.5	25.95	24.54	24.97	25.88	24.74	24.56	24.84	26.07	25.85	26.31	26.01	24.44	26.58
Threonine	19.62	20.98	21.1	18.79	18.97	19.56	20.75	20.92	18.59	17.5	20.88	20.55	21.07	20.13	18.52	18.83	20.65	19.73	21.12	19.92
Tyrosine	18.12	17.86	19.23	17.59	16.64	17.85	18.95	19.68	16.45	15.48	19.16	18.3	18.48	17.52	17.01	17.91	19.37	18	19.04	17.68
Urea	23.83	23.82	21.73	23.37	23.05	23.51	24.56	24.13	23.16	22.25	24.01	23.98	24.09	22.83	22.91	23.5	24.31	23.78	23.48	23.87
Valine	17.51	18.93	19.08	17.55	16.56	18.11	18.45	19	17.06	14.92	18.63	18.16	18.8	18.49	17.34	18.14	18.48	16.24	18.94	16.87

## Sheet: Table S3 Sunitinib (Liver)
Key
Vehicle-treated heart	Heart samples obtained from mice treated with PBS vehicle
Sunitinib	Heart samples obtained from mice treated with sunitinib (40 mg/kg)
Sample	PBS Ctl 1	PBS Ctl 2	PBS Ctl 3	PBS Ctl 4	PBS Ctl 5	PBS Ctl 6	PBS Ctl 7	PBS Ctl 8	PBS Ctl 9	PBS Ctl 10	Liver Sun 1	Liver Sun 2	Liver Sun 3	Liver Sun 4	Liver Sun 5	Liver Sun 6	Liver Sun 7	Liver Sun 8	Liver Sun 9	Liver Sun 10
Label	Control	Control	Control	Control	Control	Control	Control	Control	Control	Control	Sunitinib 40 mg/kg	Sunitinib 40 mg/kg	Sunitinib 40 mg/kg	Sunitinib 40 mg/kg	Sunitinib 40 mg/kg	Sunitinib 40 mg/kg	Sunitinib 40 mg/kg	Sunitinib 40 mg/kg	Sunitinib 40 mg/kg	Sunitinib 40 mg/kg
1-Eicosanol/Nonadecanoic Acid	15	15.37	13.32	14.81	12.96	14.85	15.1	14.01	13.11	13.75	14.45	14.34	15.14		13.98	12.6	12.78	14.73	13.94	14.19
1,5-Anhydroglucitol	19.67	19.49	19.72	19.82	20.19	19.07	19.77	19.48	19.95	19.94	19.99	19.52	19.74	20.08	19.88	19.82	20.13	19.88	19.81	19.7
2-Aminoadipic Acid	22.96	22.68	22.52	22.62	22.83	22.38	22.42	22.34	22.5	22.68	23.05	22.74	22.73	22.8	23.06	22.74	22.61	22.77	22.6	22.43
2-Deoxyglucose-6-Phosphate	21.16	20.19	20.08	20.24	21.16	20.08	20.77	18.77	20.37	21.33	20.29	19.8	19.64	20.26	21.57	20.96	20.86	21.3	20.62	21.05
2-Hydroxybutyric Acid	15.37	14.8	17.83	15.39	15.51	15.1	14.52	15.82	14.15	15.48	16.77	15.63	15.76	14.37	15.52	15.33	14.33	14.74	15.75	15.28
2-Hydroxyglutaric Acid	15.06	15.25	14.74		14.49	12.93	14.63	14.35	14.73	14.91	14.17	15.27	15.86			13.75	14.97	14.05		15.22
2-Hydroxypyridine	18.88	18.8	19.57	18.76	19.31	18.61	19.19	19.1	19.41	19.37	19.08	19.18	19.04	19.37	19.36	18.84	19.26	19.33	19.47	19.28
3-Aminoisobutyric Acid/Beta-Alanine	18.39	18.83	19.69	18.12	18.53	17.17	17.35	18.28	18.44	18.3	19.27	18.63	17.46	19.37	18.72	18.32	17.86	17.92	18.45	17.36
5-Alpha-Coprostanol Or Similar Oxysterol	19.11	18.75	19.07		19.11	18.33	18.58		18.31	18.41	18.78	19.48	19.51	18.71	18.39	18.95	18.58	18.57	18.5
5'-Deoxy-5'-(Methylthio) Adenosine	17.27	16.6	16.54	15.65	16.23	16.14	16.27	15.6	15.28	15.65	16.65	16.67		16.31	15.86	16.46	16.68	16.35	15.9	15.7
6-Hydroxynicotinic Acid	19.58	17.45	17.79	17.9	17.62	18.01	18.3	17.4	16.64	17.76	18.22	18.79	16.52	17.18	17.86	17.64	18.65	19.67	13.05	17.77
6-Methyluracil/Thymine	15.2	15.14	15.47	14.43	16.27	15.54	16.1	15.45		15.88		15.59		16.04	15.98	16.65	16.37	15.54	15.19	17.04
Adenosine-5-Monophosphate	21.29	20.51	20.13	18.57	21.57	20.07	18.43	15.52	20.35	17.58	21.42	19.03		20.45	19.51	20.33	20.73	21.54	18.08	20.04
Adenosine/Inosine	21.22	21.26	20.89	21.07	21.21	20.91	21.05	20.98	21.32	20.76	21.13	21.14	19.34	20.93	21.77	21.28	21.25	21.55	21.64	21.28
Alanine	22.79	22.4	23.39	22.02	22.27	21.65	22.37	22.3	22.75	22.64	23.21	22.24	22.52	22.62	22.92	22.63	22.92	22.29	23.09	22.63
Aldopentoses	17.81	18.61	18.9	17.84	18.84	19.37	17.98	18.93	18.71	18.17	18.79	17.95	18.39	18.55	20.94	18.47	18.72	18.74	18.87	18.58
Alpha-Monopalmitin	25.24	25.12	25.31	24.55	24.79	24.33	25.06	24.73	24.8	25.05	25.51	24.94	24.98	24.66	24.78	24.26	25.19	25.07	25	24.97
Alpha-Monostearin	27.33	27.47	27.46	27	27.35	26.9	27.32	27.22	27.26	27.39	26.57	27.27	27.38	27.28	27.3	26.95	27.51	27.41	27.44	27.24
Alpha-Tocopherol	18.24	18.18	17.52	18.12	18.1	17.94	17.99	17.53	17.87	17.75	18.21	17.67	17.27	17.91	17.88	18.15	18.48	18.25	17.42	17.82
Aminomalonic Acid	20.1	20.18	20.29	20.48	20.49	20.01	20.26	20.5	20.71	20.66	20.24	20.16	20.47	20.43	20.38	20.24	20.33	20.79	20.14	20.67
Arachidic Acid/ 1-Heneicosanol	18.46	18.9	18	18.69	17.51	17.92	17.54	17.88	16.46	17.76	17.73	18.19	17.94	16.38	17.48	15.54	17.55	17.97		17.39
Arachidonic Acid (Also Eicosapentaenoic Acid)	20.05	19.02	19.32	19.33	19.71	20.09	20.03	19.09	18.53	19.18	19.36	19.56	19.07		19.86	19.22	19.94	19.3	18.39	19.29
Asparagine	17.88		18.9	19.81	17.88		17.98	19.33	17.92	18.17	19.2	17.95	17.62	19.9	18.74			20.22	18.26	17.73
Aspartic Acid	21.48	20.63	21.39	20.86	20.97	20.6	21.69	20.69	20.75	21.15	21.39	20.73	21.28	21.48	20.39	20.99	22.45	21.52	20.62	21.32
Benzoic Acid	20.84	20.61	20.92	20.45	20.94	20.23	20.35	20.47	20.19	20.47	23.43	20.59	20.54	20.84	20.89	20.72		20.59	20.51	20.36
Beta-Hydroxybutyric Acid	21.61	21.37	21.4	21.77	21.74	21.34	20.64	21.4	21.31	21.06	21.42	20.75	21.26	21.42	20.7	21.18	21.3	21.62	20.97	21.63
Beta-Monopalmitin	18.93	18.81	18.74	18.17	18.76	17.75	18.23	18.01	18.29	18.43	18.69	18.84	18.47	17.81	18.4	18.34	18.67	18.79	18.41	17.85
Beta-Monostearin	22.29	22.29	22.2	21.69	21.79	21.49	22.01	21.99	21.95	22.1	22.42	22.16	22.26	21.51	22.69	21.39	22.09	22.13	22.15	21.82
Beta-Sitosterol	19.93	19.81	21.01	19.72	20.45	19.59	20.22	20.17	19.86	20.24	20.64	21.43	20.73	20.13	20.29	20.16	20.59	20.06	19.61	20.21
C10 Hydrocarbon	16.6	16.06	16.52	15.76	16.86	16.01	15.97	15.86	16.01	15.61	16.51	15.54	16.07	16.35	15.82	16.52	16.16	16.1	15.85	16.08
C11 Hydrocarbon	16.71	16.7	16.5	16.28	16.28	16.1		16.22	15.88	16.06	16.43	16.21	16.54	16.29	16.37	16.93	16.67	16.19	15.59	15.79
C12 Hydrocarbon	17.11	16.51	16.79	16.32	16.98	16.33	16.31	16.37	16.56	16.44	16.99	16.49	16.72	16.85	16.61	16.9	16.62	16.89	16.31	16.53
C13 Hydrocarbon	19.29	18.73	19.04	18.7	18.97	18.75	18.82	18.69	18.83	18.95	19.21	18.62	18.98	18.98	18.87	19.09	18.88	18.98	18.52	18.65
C14 Hydrocarbon	15.94	15.24	15.87	14.76	15.41	15.22	14.64	15.64	15.42	15.55	15.04	15.52	14.88	15.59		15.5	14.34	15.95		14.72
C15 Hydrocarbon	18.21	18.64	18.84	18.74	18.99	18.86	18.82	19.2	18.87	19.06	19.08	18.75	18.58	18.76	18.95	19.01	18.65	18.88	18.34	18.42
C16 Hydrocarbon	14.72	14.16	14.27		14.52	14.12	13.72		14.49	14.1	13.99		14.61	13.82	14.39	14.63		13.96	14.08	13.22
C17 Hydrocarbon	17.24	17.92	17.43	16.66	17.37	18.25	17.3	16.76	17.03	17.66	17.06	17.65	18.01	17.84	17.74	17.98	17.62	17.66	16.94	16.78
Campesterol	22.79	23.06	23.12	22.06	22.75	22.15	22.6	22.42	22.2	22.55	23.04	23.17	22.77	22.59	22.78	22.6	22.89	22.53	21.85	22.73
Cholesterol	26.94	27.09	27.15	26.97	27.13	26.73	26.93	26.83	26.95	27.11	26.93	27.18	27.31	27.21	27.16	26.98	27.16	27.25	27.23	27.08
Dehydroalanine (Possibly From Cysteine)	19.29	18.41	18.95	18.63	18.99	18.34	18.73	18.32	18.53	18.71	19	18.85	18.68	18.63	18.42	18.59	19.58	18.76	19	18.5
Dehydroascorbic Acid (Possibly Alpha-Ketoglutarate)	23.39	23.18	23.79	22.82	23.53	22.76	23.14	23.08	23.25	23.79	23.3	23.65	23.36	23.3	23.16	23.41	23.5	23.28	23.08	23.42
Diethanolamine		16.11	15.87	16.51	15.92			15.79	15.35	15.86	16.62			16.2	16.14		15.61	16.03	14.8	15.92
Disaccharide	18.62	19.07	19.09	16.91	19.84	18.65	18.45	21.94	21.34	19.02	19.04	16.87	21.13	17.99	24.52	20.3	18.12	19.8	21.27	17.91
Docosahexaenoic Acid	19.43	17.73		18.43	17.77	19	18.82	17.31	16.87	18.13	18.1	18.4	16.86		18.45	18.41	17.31	18.91	17.09	18.01
Erythritol/Theitol	17.04	16.18	15.88	16.13	16.25	16.45	16.31	16.12	16.31	16		16.21	16.46	15.41	16.67	16.28		16.35	15.8	15.82
Erythronic Acid	15.41	14.54	14.43	14.49	15.63	14.43	14.89	14.21	14.36	15.12	15.74	14.89	15.05	14.71		14.66	14.66	14.51	14.62	14.45
Ethanolamine	14.78	15.4	17.05	15.01	15.54	15.73	15.05	15.25	16.87	15.61	15.88	15.83	15.89	15.57	16.1	15.34	14.67		16.24	15.36
Fructose Or Similar Ketohexose	16.89	16.86	15.45	16.23		11.52	16.77	18.39	16.4	16.35	16.46	15.85	17.42	16.03	19.83	16.79	15.91	16.89	17.29	16.47
Fumaric Acid	20.27	19.13	19.35	19.94	19.42	20.02	20.47	18.86	19.25	18.78	20.51	19.42	19.65	19.75	18.1	20.3	20.56	18.13	18.57	18.05
Gamma-Tocopherol	14.96	13.86	14.58	13.4	14.02	14	14.31			13.94	14.28	15.21	14.32	14.04	13.57	14.29	13.99	15.04	13.7	13.67
Gluconic Acid Or Similar Sugar Acid	22.41	22	22.21	22.75	22.59	22.02	21.61	21.52	22.33	22.53	22.76	22	22.37	21.86	21.82	22.43	21.05	21.32	22.48	22.71
Glucose And Other Aldohexoses	27.75	27.2	27.17	27.39	27.27	27.2	27.35	27.26	27.36	27.49	27.77	27.18	27.29	27.2	27.54	27.24	27.43	27.52	26.94	27.45
Glucose-6-Phosphate Or Similar	19.83		17.47	19.42	17.35	17.08	19.24	19.39	18.38	19.81	19.32	18.41	19.1	19.38	19.68	18.47	18.75	18.91		19.45
Glutamic Acid	22.86	22.47	23.04	21.99	22.25	21.78	23.35	22.93	22.51	22.95	22.92	23.33	22.76	22.18	22.74	22.54	24.33	23.45	22.06	22.49
Glutamine	24.1	22.41	22.96	23.7	23.48	23.23	23.08	22.94	23.35	22.4	22.65	21.93	21.89	23.17	22.86	23.46	24.14	23.46	23.45	23.72
Glyceric Acid	18.52	18.09	18.05	18.05	18.19	18.01	18.03	17.54	18.17	18.09	18.39	18.28	18.18	17.96	17.81	18.17	18.04	18.01	17.48	17.7
Glycerol 1-Phosphate	24.94	23.37	24.3	23.9	23.85	23.97	23.83	23.29	24.37	24.31	24.15	23.49	24.02	23.79	23.72	23.75	23.95	24.37	24.44	24.2
Glycine	22.96	23.28	23.66	23.41	23.64	22.48	22.64	23.01	23.42	23.14	23.19	22.48	22.54	23.83	23.43	23.35	23.13	23.14	23.44	23.09
Glyoxylic Acid	18.05	18.11	19.77	17.69		17.97	18.43	18.08	18.04	17.97	19.14	18.15	18.97		18.42	18.51	17.21	18.2	18.12	17.11
Heptadecanoic Acid/Octadecanol	19.41	18.83	18.2	19.22	19.03	18.67	19	18.35	18.6	18.66	19.11	18.53	18.96	18.39	18.26	18.84	18.88	19.01	17.74	18.83
Hexanoic Acid (And/Or Glycolic Acid)		14.41	18.15	15.74	16.79		16.1	17.75	16.86	16.8	17.08	15.66	17.01	17.65	17.73	15.42	18.48	18.11	17.9	17.33
Hexitols	21.35	20.84	21.02	21.79	21.98	21.15	20.73	21.18	21.11	21.52	21.76	19.95	20.57	20.96	21.18	21	20.81	20.86	21.43	21.25
Hexosamine	17.41	18.54	17.57	15.68	15.93	16.9	17.53	16.72	17.32	17.1	17.69	18.35	17.68	17.5	17	16.56	15.78	17.01	17.17	16.97
Hexuronic Acid	17.54	16.95	17.33	18.2	19.69	17.09	17.65	17.98	17.28	18.1	19.22	16.67	16.68	16.84	16.59	18.89	19.02	17.15	17.71	18.54
Homoserine	18.29	17.81	18.02	17.75	18.2	17.53	17.85	17.49	17.66	17.7	18.23	17.61	17.84	17.7	17.62	17.98	18.01	17.98	17.45	17.68
Hypotaurine	18.29	22.37	22.75	19.99	19.38	17.72	19.17	20.26	22.8	22.46	17.56	22.13	20.75	21.15	19.64	17.5	17.03	20.93	19.69	19.39
Hypoxanthine	17.75	17.26	16.56	15.41	16.7	17.12		17.23	17.4	16.19	17.38	15.46			20.34	15.58	15.52	16.3	16.88	16.08
Isoleucine/Leucine	19.45	19.54	19.92	20.19	19.91	18.96	18.59	19.71	19.24	19.13	20.63	18.95	19.62	20.36	19.92	19.75	19.26	19.76	19.98	19.2
Ketopentose-5-Phosphate	16.42		16.97	13.81		16.72	15.7	16.23	16.52	16.04	17.34	14.86		16.47	18.98	15.78		18.61		15.26
Lactic Acid	26.25	25.81	26.53	25.92	26.37	25.6	25.66	26.1	25.9	26.17	26.58	25.83	26.12	26	26.21	26.13	25.6	25.76	26.09	26.05
Lauric Acid	17.68	16.2	15.59	16.03	16.89	16.18	15.13	14.58	16.7	15.78	17.76	16.77	16.28	16.79	16.41	16.05	15.84	16.49	17.05	15.64
Linoleic Acid	19.57	16.52	17.68	19.48	18.64	20.37	19.5	20	19.38	19.3	18.59	19.16	18.62	18.67	21.44	19.59	19.49	17.25	19.28	19.73
Lysine	22.78	22.57	22.65	23.4	23.12	23.05	22.3	22.44	22.39	22.19	23.46	22.9	21.32	22.62	22.95	23.27	22.62	22.67	21.28	22.92
Maleic Acid	14.15	13.62	14.98	13.49	13.53	13.19	14.25		12.87		14.04	13.04	14.76	14.28	14.12	13.3	12.65
Malic Acid	22.69	22.5	21.99	22.39	21.99	22.11	23.35	22.88	22.86	22.73	22.52	22.17	22.8	21.74	21.49	22.19	23.41	23.16	22.05	23.18
Melezitose	15.55	18.59	15.89	15.76	17.25	16.05	17.17	21.7	18.93	18.34	17.85		17.04	17.07	23.28	19.96	17.14	19.74	19.03	15.32
Methionine	16.3	16.89	17.26	16.56		16.06	16.37	17.04	15.93	15.75	17.16	16.36	16.22	17.45	17.15	16.75	17.09	16.68		15.99
Myoinositol	23.69	24.01	24.39	23.36	23.62	23.21	23.54	23.26	23.75	23.99	23.82	23.97	24.49	23.8	24.09	23.85	23.62	24.13	23.89	23.45
Myristic Acid Or Pentadecanol	20.39	20.24	19.62	19.88	19.79	19.46	19.72	19.27	19.38	19.46	20.05	19.54	19.68	19.38	19.62	19.76	19.69	19.66	18.93	19.37
N-Methylalanine/2-Aminobutanoic Acid/N-Ethylglycine	14.95	15.93	17.33	15.45	14.97	14.62	14.64	15.36	15.84	15.25	16.26	15.83	15.59	15.7	16.09	14.93	14.41	14.86	16.34	15.3
Nicotinamide	18.21	18.84	18.84	18.6	19.25	19.22	18.67	19.2	18.87	19.06	19.49	17.31	16.81	18.91	21.42	19.85		17.96	19.17
Nonanoic Acid	15.05	14.73	15.46	15.2	14.88	14.74	14.93	14.12	14.58	15.47	14.46	14.7	15.69	15.15	14.71	15.31	15.61	15.15	14.73	14.62
O-Methylphosphate	20.06	19.2	19.54	19.34	19.58	19.38	19.4	19.04	18.53	19.08	19.76	19.55	19.54	19.5	19.26	19.58	19.88	19.96	19.29	19.11
O-Phosphocolamine	20.86	19.4	19.37	19.19	19.41	20.44	19.52	18.69	19.04	19.98	19.52	19.72	19.46	18.64	17.1	18.95	20.2	18.89	18.55	18.24
Oleic Acid	18.39	18.39	17.39	19.26	18.56	20.03	18.58	17.8	18.28	18.6	18.35	18	18.41	17.44	19	18.72	18.41	19.15	18.98	18.28
Ornithine	22.2	21.61	22.41	22.15	21.84	21.45	21.87	22.28	21.56	21.81	22.72	21.67	21.13	21.57	21.65	21.8	22.51	21.79	21.34	21.59
Palmitic Acid	25.14	24.32	24.44	24.3	24.65	24.56	24.78	24.48	24.5	24.59	24.86	24.52	24.74	24.12	24.64	24.66	24.63	24.76	24.28	24.55
Palmitoleic Acid	18.17			17.09	18.36	17.86	17.56	17.4	16.62	18.16	16.79				17.81	18.05	17.8	18.38	16.63	18.04
Pantothenic Acid	15.31			15.14	15.89	15.68	15.27	14.76	16.4	16.11	16.18	15.67	16.02			12.71	15.76	14.62		15.02
Pentitols	16.4	16.98	17.52	17.38	17.01	16.91	15.78	16.94	16.78	17.52	17.09	16.48	17.27	16.36	18.84	17.44	15.15	15.71	17.89	17.75
Pentonic Acids	13.97	13.49	14.69	12.99	14.03	13.96	14.84	14.93	15.39	15.3	16.27	14.33	15.32		14.22	15.41	15.54		14.68	15.06
Phenylalanine	19.83	19.79	20.01	19.97	19.78	18.99	19.25	19.73	19.29	19.58	20.68	19.6	19.59	20.39	20.01	19.88	19.79	19.92	19.22	19.62
Phosphoric Acid	27.18	27.1	27.03	27.08	27.12	26.99	26.96	27.07	26.82	26.86	27.31	26.95	27.03	27.22	27.12	27.08	27.26	27.07	26.97	27.04
Possibly Malonic Acid	13.85	14.82	13.74	15.07	13.92	13.31	13.33	13.56	14.3	14.19	14.33	14.38		14.87	13.15	13.86	13.54	13.74		12.91
Proline	19.49	20.3	20.27	20	19.38	19.3		19.28	19.26	18.85	20.96	20.03	19.89	20.12	20.38	20.15	19.41	19.01	19.28	19.37
Prunetin Or Similar Isoflavone	16.08	16.02	16.14	14.91		13.13	15.1	15.36	15.42	16.47	16.18	15.05	15.14	14.86	15.04	14.99	15.5	16.18	15.11	15.54
Putrescine	18.03	18.03	20.31	17.79	17.37	16.34	16.22	16.45	16.5	16.07	17.47	19.09	18	18.05	17.25	16.98	17.47	16.64	15.55	16.52
Pyruvic Acid	17.78	17.83	18.19	17.12	18.39	17.2	17.68	17.88	17.44	17.77	18.19	17.4	17.35	17.96	18.19	18.3	17.71	17.64	17.83	17.5
Serine	20.45	20.52	20.47	20.52	20.11	19.98	20.39	20.04	20.94	20.43	20.56	20.25	20.27	21.04	20.53	20.21	20.78	20.64	20.69	19.94
Spermidine	23.15	23.26	23.69	22.71	23.37	22.66	22.9	22.93	23.14	22.99	23.42	23.32	23.12	23.32	23.41	23.3	23.38	23.23	22.41	23.02
Spermine	16.98	17.07	18.42	14.54	16.51	15.83	15.92		15.57		17.33	16.88		17.49	18.61	18.04			18.63	15.76
Squalene	20.55	20.05	19.45	20.1	20.3	20.38	20.13	19.87	20.13	20.23	21.07	17.91	18.96	20.91	21.04	20.73	20.31	20.57	20.52	20.29
Stearic Acid	25.53	25.09	24.7	25.06	24.95	24.93	25.07	24.6	24.77	24.88	25.13	24.93	25.17	24.46	24.71	24.87	24.76	25.01	24.34	24.87
Succinic Acid	24.03	23.77	24.26	23.58	23.61	22.93	23.43	23.3	23.73	23.74	24.43	23.88	24.06	23.62	22.81	23.31	23.52	23.61	23.53	23.66
Sucrose And Similar Disaccharides	14.39	14.93	15.09	14.2	13.37	13.73	14.63	14.92	15.41	14.62	14.51	15.02	15.79	13.87	16.2	14.23	16.49	15.07	15.94	15.61
Threonic Acid	18.03	17.55	18.81	17.81	18.06	17.62	17.69	17.71	17.8	18.33	18.45	18.04	18.42	18.26	17.08	18.24	17.67	17.81	18.23	17.63
Threonine	20.22	19.18	20.55	20.16	20.07	19.33	19.66	20.26	20.04	19.36	20.81	19	19.38	20.91	20.28	19.77	20.42	20.23	20.09	19.61
Tyrosine	20.07	19.35	19.74	20.38	19	19.81	19.71	20.87	19.79	19.46	20.89	19	18.98	19.47	20.18	19.53	19.8	19.89	19.33	19.25
Unknown-Possibly Propylene Glycol	19.57	23.09	16.51	19.34	19.97	18.87	19.21	19.24	19.3	19.48	19.35	23.41	19.44	20.71	16.34	19.26	19.57	19.53	19.59	19.3
Uracil	14.53	13.68	14.73	15.55	14.32	14.48	13.21	14.62	14.03		14.37	14.09	13.9	13.92	14.62	14.29	14.1		14.23	14.68
Urea	24.7	24.12	24.98	24.13	24.51	23.87	24.86	24.57	24	24.07	25.44	24.25	23.46	24.07	24.38	24.54	25.01	24.35	24.05	23.83
Uric Acid	20.54	18.32	19.13	18.31	19.3	19.4	17.75	16.09	18.11	17.92	19.22	17.83	17.04	18.44	18.58	17.97	17.99	18.33	17.79	19.41
Uridine	18.22	18.14	18.09	18.25	17.61	17.31	17.42	17.04	16.96	17.43	17.86	17.84	17.43	17.39	17.14	17.98	17.54	17.36	16.89	17.15
Uridine 5'-Monophosphate	19.37		19.97	18	19.9	16.62	18.49		17.83	19.18	19.16	18.52		18.49	19.83	18.11		19.52	18.18	16.36
Valine	20.52	20.89	21.36	21.17	20.84	20.14	20.07	20.87	20.81	20.63	21.57	20.45	20.64	21.26	21.26	21.02	20.54	21.1	20.97	20.58

## Sheet: Table S4 Erlotinib (Liver)
Key
Vehicle-treated heart	Heart samples obtained from mice treated with PBS vehicle
Erlotinib	Heart samples obtained from mice treated with erlotinib (50 mg/kg)
Sample	PBS Ctl 1	PBS Ctl 2	PBS Ctl 3	PBS Ctl 4	PBS Ctl 5	PBS Ctl 6	PBS Ctl 7	PBS Ctl 8	PBS Ctl 9	PBS Ctl 10	Erlotinib 1	Erlotinib 2	Erlotinib 3	Erlotinib 4	Erlotinib 5	Erlotinib 6	Erlotinib 7	Erlotinib 8	Erlotinib 9	Erlotinib 10
Label	Control	Control	Control	Control	Control	Control	Control	Control	Control	Control	Erlotinib 50 mg/kg	Erlotinib 50 mg/kg	Erlotinib 50 mg/kg	Erlotinib 50 mg/kg	Erlotinib 50 mg/kg	Erlotinib 50 mg/kg	Erlotinib 50 mg/kg	Erlotinib 50 mg/kg	Erlotinib 50 mg/kg	Erlotinib 50 mg/kg
1,5-Anhydroglucitol	19.67	19.49	19.72	19.82	20.19	19.07	19.77	19.48	19.95	19.94	19.25	19.35	19.62	19.56	20.15	19.38	19.73	20.16	19.81	19.8
2-Aminoadipic Acid	22.96	22.68	22.52	22.62	22.83	22.38	22.42	22.34	22.5	22.68	22.66	22.72	22.63	22.6	23.01	22.37	22.58	22.73	22.8	22.58
2-Deoxyglucose-6-Phosphate	21.16	20.19	20.08	20.24	21.16	20.08	20.77	18.77	20.37	21.33	19.32	18.99	19.38	20.72	20.3	20.51	20.43	21.2	20.77	19.37
2-Hydroxybutyric Acid	15.37	14.8	17.83	15.39	15.51	15.1	14.52	15.82	14.15	15.48	15.6	15.41	14.72	16.07	14.89	15.55	16.68	15.04	15.02	15.32
2-Hydroxypyridine	18.88	18.8	19.57	18.76	19.31	18.61	19.19	19.1	19.41	19.37	18.76	18.84	19.58	18.7	19.85	19.02	19.11	19.55	19.5	19.09
3-Aminoisobutyric Acid/Beta-Alanine	18.39	18.83	19.69	18.12	18.53	17.17	17.35	18.28	18.44	18.3	17.74	19.01	18.73	18.36	18.99	18.25	17.55	17.68	18.06	18.22
5-Alpha-Coprostanol Or Similar Oxysterol	19.11	18.75	19.07		19.11	18.33	18.58		18.31	18.41	18.84	19.65	19.4	18.99	17.78	18.12	17.89	18.76	18.8
6-Hydroxynicotinic Acid	19.58	17.45	17.79	17.9	17.62	18.01	18.3	17.4	16.64	17.76	16.43	17.78	16.43	16.87	18.36	16.85	17.5	17.98	16.14	18.69
Adenosine/Inosine	21.22	21.26	20.89	21.07	21.21	20.91	21.05	20.98	21.32	20.76	20.73	20.89	21.14	20.95	22.48	20.83	21.02	21.83	21.29	19.94
Alanine	22.79	22.4	23.39	22.02	22.27	21.65	22.37	22.3	22.75	22.64	22.39	22.72	23.01	22.04	22.7	22.12	21.84	22.34	22.5	22.74
Aldopentoses	17.81	18.61	18.9	17.84	18.84	19.37	17.98	18.93	18.71	18.17	18.25	18.86	17.81	18.67	19.74	18.8	18.29	18.04	18.24	17.21
Alpha-Monopalmitin	25.24	25.12	25.31	24.55	24.79	24.33	25.06	24.73	24.8	25.05	25.33	24.98	24.76	24.69	24.95	24.55	24.75	25	24.92	24.9
Alpha-Monostearin	27.33	27.47	27.46	27	27.35	26.9	27.32	27.22	27.26	27.39	26.64	27.31	27.1	27.15	27.37	27.15	27.24	27.3	27.36	27.3
Alpha-Tocopherol	18.24	18.18	17.52	18.12	18.1	17.94	17.99	17.53	17.87	17.75	17.69	17.59	17.55	18.28	18.23	18.04	18.52	18.37	17.79	17.43
Aminomalonic Acid	20.1	20.18	20.29	20.48	20.49	20.01	20.26	20.5	20.71	20.66	18.8	20.3	20.51	20.1	20.33	19.62	20.19	20.93	20.37	19.87
Arachidonic Acid (Also Eicosapentaenoic Acid)	20.05	19.02	19.32	19.33	19.71	20.09	20.03	19.09	18.53	19.18	19.1	19.14	19.03	19.57	17.71	18.71	19.29	18.87	18.23
Aspartic Acid	21.48	20.63	21.39	20.86	20.97	20.6	21.69	20.69	20.75	21.15	21.23	20.76	21.41	20.85	20.91	21.12	21.48	21.19	20.83	21.16
Benzoic Acid	20.84	20.61	20.92	20.45	20.94	20.23	20.35	20.47	20.19	20.47	20.58	20.54	20.45	20.51	20.95	20.46	20.52	20.57	20.33	20.63
Beta-Hydroxybutyric Acid	21.61	21.37	21.4	21.77	21.74	21.34	20.64	21.4	21.31	21.06	21.26	20.82	20.54	22.07	21.5	21.18	21.71	20.84	20.97	21.46
Beta-Monopalmitin	18.93	18.81	18.74	18.17	18.76	17.75	18.23	18.01	18.29	18.43	18.75	18.31	18.56	18.32	18.36	17.78	18.42	18.46	18.67	18.52
Beta-Monostearin	22.29	22.29	22.2	21.69	21.79	21.49	22.01	21.99	21.95	22.1	22.41	22.01	21.96	21.71	21.97	21.57	21.88	22.07	22.04	21.95
Beta-Sitosterol	19.93	19.81	21.01	19.72	20.45	19.59	20.22	20.17	19.86	20.24	20.35	20.93	21.05	20.47	19.7	19.65	20.25	20.22	20.23	19.79
C10 Hydrocarbon	16.6	16.06	16.52	15.76	16.86	16.01	15.97	15.86	16.01	15.61	16.19	16.25	16.31	16.25	16.89	15.6	15.89	16.21	16.04	16.39
C11 Hydrocarbon	16.71	16.7	16.5	16.28	16.28	16.1		16.22	15.88	16.06	15.59	16.76	16.08	16.24	16.59		17.22	16.43	15.96	15.93
C12 Hydrocarbon	17.11	16.51	16.79	16.32	16.98	16.33	16.31	16.37	16.56	16.44	16.24	16.89	16.48	16.53	16.98	16.48	16.19	16.5	16.24	16.29
C13 Hydrocarbon	19.29	18.73	19.04	18.7	18.97	18.75	18.82	18.69	18.83	18.95	18.54	19.02	18.79	18.73	19.21	18.56	18.56	18.72	18.64	18.73
C14 Hydrocarbon	15.94	15.24	15.87	14.76	15.41	15.22	14.64	15.64	15.42	15.55	15.06	15.86	14.61	15.12	15.92	14.77	15.1	15.25
C15 Hydrocarbon	18.21	18.64	18.84	18.74	18.99	18.86	18.82	19.2	18.87	19.06	18.85	19.03	18.6	18.93	18.99	18.61	18.66	18.8	18.58	18.54
C17 Hydrocarbon	17.24	17.92	17.43	16.66	17.37	18.25	17.3	16.76	17.03	17.66	17.88	16.97	16.4	18.01	18.03	17.46	17.79	17.33	17	16.74
Campesterol	22.79	23.06	23.12	22.06	22.75	22.15	22.6	22.42	22.2	22.55	22.48	23.04	23.09	22.94	22.73	22.28	22.47	22.55	22.51	22.29
Cholesterol	26.94	27.09	27.15	26.97	27.13	26.73	26.93	26.83	26.95	27.11	26.89	27.12	27.35	27.06	27.17	26.96	27.21	27.29	27.02	26.81
Dehydroalanine (Possibly From Cysteine)	19.29	18.41	18.95	18.63	18.99	18.34	18.73	18.32	18.53	18.71	18.61	18.87	19.3	18.54	18.82	19.01	19.42	19.08	18.67	18.52
Dehydroascorbic Acid (Possibly Alpha-Ketoglutarate)	23.39	23.18	23.79	22.82	23.53	22.76	23.14	23.08	23.25	23.79	22.8	23.3	23.63	22.87	23.5	23.11	23.28	23.5	23.17	22.97
Disaccharide	18.62	19.07	19.09	16.91	19.84	18.65	18.45	21.94	21.34	19.02	19.84	21.29	16.21	19.25	21.8	17.62	17.12	18.86	19.36	22.17
Docosahexaenoic Acid	19.43	17.73		18.43	17.77	19	18.82	17.31	16.87	18.13	18.23	18.24	17.9	17.93		16.97	18.63	18.37		17.52
Erythritol/Theitol	17.04	16.18	15.88	16.13	16.25	16.45	16.31	16.12	16.31	16	16.36	16.85	16.28	16.33	16.79	16.56	15.98	16.41	15.81	15.59
Erythronic Acid	15.41	14.54	14.43	14.49	15.63	14.43	14.89	14.21	14.36	15.12	14.62	14.56	14.76	14.81	14.58	14.65	14.46	14.67	14.53	15.01
Ethanolamine	14.78	15.4	17.05	15.01	15.54	15.73	15.05	15.25	16.87	15.61	15.25	17.47	16.41	15.88	16.97	14.92	14.77	15.15	16.04	15.09
Fructose Or Similar Ketohexose	16.89	16.86	15.45	16.23		11.52	16.77	18.39	16.4	16.35	17.22	16.56	15.9	16.86	17.22	16.75	16.53	17.2	16.11	16.95
Fumaric Acid	20.27	19.13	19.35	19.94	19.42	20.02	20.47	18.86	19.25	18.78	20.35	19.64	18.77	20.13	18.77	19.73	20.7	18.05	18.79	19.17
Gamma-Tocopherol	14.96	13.86	14.58	13.4	14.02	14	14.31			13.94	14.43	14.44	13.82	14.14	14.3	14.32	14.05	13.37		14.26
Gluconic Acid Or Similar Sugar Acid	22.41	22	22.21	22.75	22.59	22.02	21.61	21.52	22.33	22.53	21.72	22.47	21.83	22.89	21.56	22.25	21.61	21.59	21.93	22.46
Glucose And Other Aldohexoses	27.75	27.2	27.17	27.39	27.27	27.2	27.35	27.26	27.36	27.49	27.45	27.35	27.16	27.51	27.35	27.45	27.33	27.53	27.4	27.47
Glucose-6-Phosphate Or Similar	19.83		17.47	19.42	17.35	17.08	19.24	19.39	18.38	19.81	17.18	19.64	14.93	19.6			19.06	19.33	17.52	18.37
Glutamic Acid	22.86	22.47	23.04	21.99	22.25	21.78	23.35	22.93	22.51	22.95	22.71	23.55	23.41	22.13	22.82	22.17	23.64	22.87	22.43	22.76
Glutamine	24.1	22.41	22.96	23.7	23.48	23.23	23.08	22.94	23.35	22.4	22.68	23.42	23.99	23.42	22.78	22.97	21.43	22.58	23.75	23.21
Glyceric Acid	18.52	18.09	18.05	18.05	18.19	18.01	18.03	17.54	18.17	18.09	18.12	18.1	18.08	18.21	18.21	17.79	17.83	18.11	17.95	17.73
Glycerol 1-Phosphate	24.94	23.37	24.3	23.9	23.85	23.97	23.83	23.29	24.37	24.31	23.08	24.76	24.07	24.26	23.32	22.62	23.66	24.03	24.03	23.65
Glycine	22.96	23.28	23.66	23.41	23.64	22.48	22.64	23.01	23.42	23.14	22.57	22.83	23.43	23.23	23.9	23.09	22.9	23.25	23.22	23.1
Heptadecanoic Acid/Octadecanol	19.41	18.83	18.2	19.22	19.03	18.67	19	18.35	18.6	18.66	18.53	19.12	18.07	19.02	18.28	18.35	18.81	18.76	18.49	18.27
Hexanoic Acid (And/Or Glycolic Acid)		14.41	18.15	15.74	16.79		16.1	17.75	16.86	16.8	15.03	12.12	18.28	15.54	17.73		16.33	16.76	16.69	17.86
Hexitols	21.35	20.84	21.02	21.79	21.98	21.15	20.73	21.18	21.11	21.52	20.84	20.92	20.69	21.56	20.66	21.07	20.89	21.26	21.08	21.1
Hexosamine	17.41	18.54	17.57	15.68	15.93	16.9	17.53	16.72	17.32	17.1	17.1	18.57	18.37	17.43	16.41	16.77	17.11	17.23	17.51	15.08
Hexuronic Acid	17.54	16.95	17.33	18.2	19.69	17.09	17.65	17.98	17.28	18.1	17.32	17.08	16.88	18.21	16.81	16.96	17.23	17.51	17.04	17.81
Homoserine	18.29	17.81	18.02	17.75	18.2	17.53	17.85	17.49	17.66	17.7	17.58	17.83	17.44	17.57	17.9	17.37	17.4	17.7	17.47	17.57
Hypotaurine	18.29	22.37	22.75	19.99	19.38	17.72	19.17	20.26	22.8	22.46		22.79	21.48	20.1	20.4	17.21	19.91	20.83	20.79	19.57
Hypoxanthine	17.75	17.26	16.56	15.41	16.7	17.12		17.23	17.4	16.19	16.33	18.45		17.26	16.03	18.51		16.49	16.57	16.12
Isoleucine/Leucine	19.45	19.54	19.92	20.19	19.91	18.96	18.59	19.71	19.24	19.13	19.4	19.22	19.73	20.49	19.98	19.69	18.57	18.87	19.31	19.05
Ketopentose-5-Phosphate	16.42		16.97	13.81		16.72	15.7	16.23	16.52	16.04		17.32	15.82	16.81	17.4	14.87	17.5	15.53	17.02
Lactic Acid	26.25	25.81	26.53	25.92	26.37	25.6	25.66	26.1	25.9	26.17	25.77	26.25	25.86	26.07	26.05	25.97	25.61	26.08	25.71	26.53
Lauric Acid	17.68	16.2	15.59	16.03	16.89	16.18	15.13	14.58	16.7	15.78	16.7	16.74	16.15	16.21	16.67	16.48	15.58	15.99	17.11
Linoleic Acid	19.57	16.52	17.68	19.48	18.64	20.37	19.5	20	19.38	19.3	19.37	18.9	16.6	19.29	18.82	19.43	19.02	20.01	19.2	19.8
Lysine	22.78	22.57	22.65	23.4	23.12	23.05	22.3	22.44	22.39	22.19	22.44	22.73	21.81	23.56	22.84	22.23	20.85	22.18	21.86	22.65
Malic Acid	22.69	22.5	21.99	22.39	21.99	22.11	23.35	22.88	22.86	22.73	22.86	22.72	22.9	21.96	21.66	21.71	23.23	22.65	22.43	23.22
Melezitose	15.55	18.59	15.89	15.76	17.25	16.05	17.17	21.7	18.93	18.34	18.72	18.54		18.19	18.86	14.47		18.73	18.22	18.24
Methionine	16.3	16.89	17.26	16.56		16.06	16.37	17.04	15.93	15.75	16.43	16.43	16.64	16.85		16.01	16.72	16.14	15.6	16.94
Myoinositol	23.69	24.01	24.39	23.36	23.62	23.21	23.54	23.26	23.75	23.99	23.26	24.15	24.45	23.54	24.21	23.81	23.86	24.07	23.81	23.51
Myristic Acid Or Pentadecanol	20.39	20.24	19.62	19.88	19.79	19.46	19.72	19.27	19.38	19.46	19.81	19.85	19.4	19.59	19.65	19.31	19.21	19.33	19.38	19.49
N-Methylalanine/2-Aminobutanoic Acid/N-Ethylglycine	14.95	15.93	17.33	15.45	14.97	14.62	14.64	15.36	15.84	15.25	14.89	16.3	15.94	14.96	16.09	13.8	15.06	15.24	15.55	14.02
Nonanoic Acid	15.05	14.73	15.46	15.2	14.88	14.74	14.93	14.12	14.58	15.47	14.35	15	14.39	15.4	15.25	15.54	13.64	14.47	14.67	15.17
O-Methylphosphate	20.06	19.2	19.54	19.34	19.58	19.38	19.4	19.04	18.53	19.08	19.66	19.1	19.59	19.4	19.55	19.32	19.48	19.5	18.88	19.73
O-Phosphocolamine	20.86	19.4	19.37	19.19	19.41	20.44	19.52	18.69	19.04	19.98	19.52	21.47	19.15	20.08	18.98	19	19.65	19.21	17.3	19.15
Oleic Acid	18.39	18.39	17.39	19.26	18.56	20.03	18.58	17.8	18.28	18.6	19.15	18.08	18.24	18.84	19.27	18.91	19.58	18.87	18.1	18.95
Ornithine	22.2	21.61	22.41	22.15	21.84	21.45	21.87	22.28	21.56	21.81	21.77	21.7	21.55	21.87	21.64	21.08	21.59	21.65	21.54	21.88
Palmitic Acid	25.14	24.32	24.44	24.3	24.65	24.56	24.78	24.48	24.5	24.59	24.44	24.82	24.4	24.69	24.48	24.32	24.58	24.64	24.44	24.45
Palmitoleic Acid	18.17			17.09	18.36	17.86	17.56	17.4	16.62	18.16	17.21		17.17	17.57	16.97	17.27	17.88	17.43	17.26	16.07
Pantothenic Acid	15.31			15.14	15.89	15.68	15.27	14.76	16.4	16.11	15.08	16.37	17.1	15.17		14.19	15.05	15.67		16.71
Pentitols	16.4	16.98	17.52	17.38	17.01	16.91	15.78	16.94	16.78	17.52	16.46	17.36	16.25	17.58		17.56	16.64	16.51	16.89	17.42
Phenylalanine	19.83	19.79	20.01	19.97	19.78	18.99	19.25	19.73	19.29	19.58	19.59	19.69	19.49	20.23	19.45	19.46	19.61	19.4	19.09	19.48
Phosphoric Acid	27.18	27.1	27.03	27.08	27.12	26.99	26.96	27.07	26.82	26.86	27.29	26.93	27.03	27.03	27.17	27.3	27.04	26.98	26.9	26.71
Possibly Malonic Acid	13.85	14.82	13.74	15.07	13.92	13.31	13.33	13.56	14.3	14.19	13.86	14.15	13.29	14.75	13.46	13.18		13.8	14.53
Proline	19.49	20.3	20.27	20	19.38	19.3		19.28	19.26	18.85	19.38	19.57	19.61	20.21	19.63	18.97	19.03		18.9	19.21
Prunetin Or Similar Isoflavone	16.08	16.02	16.14	14.91		13.13	15.1	15.36	15.42	16.47	15.7	14.81	15.12	15.72	15.02	14.93	15.16	15.33	15.56	15.32
Putrescine	18.03	18.03	20.31	17.79	17.37	16.34	16.22	16.45	16.5	16.07	16.98	20.27	19.47	16.72	17.32	17.14	17.55	16.06	16.3	17.03
Pyruvic Acid	17.78	17.83	18.19	17.12	18.39	17.2	17.68	17.88	17.44	17.77	17.38	17.56	17.61	17.53	18.88	17.36	17.16	17.83	17.21	17.58
Serine	20.45	20.52	20.47	20.52	20.11	19.98	20.39	20.04	20.94	20.43	20.35	20.48	20.72	20.62	20.94	20.24	20.58	20.47	20.62	20.47
Spermidine	23.15	23.26	23.69	22.71	23.37	22.66	22.9	22.93	23.14	22.99	22.85	22.68	22.89	23.08	23.7	22.85	22.91	22.94	22.76	22.58
Squalene	20.55	20.05	19.45	20.1	20.3	20.38	20.13	19.87	20.13	20.23	20.07	18.33	19.17	20.22	20.39	20.35	20.81	20.72	20.28	20.08
Stearic Acid	25.53	25.09	24.7	25.06	24.95	24.93	25.07	24.6	24.77	24.88	24.69	25.16	24.58	24.87	24.7	24.67	24.89	24.84	24.68	24.75
Succinic Acid	24.03	23.77	24.26	23.58	23.61	22.93	23.43	23.3	23.73	23.74	23.35	24.33	24.02	23.65	22.86	23.4	24	23.69	23.64	23.64
Sucrose And Similar Disaccharides	14.39	14.93	15.09	14.2	13.37	13.73	14.63	14.92	15.41	14.62	15.22	14.96	15.02	14.76	15.32	14.09	14.33	14.05	14.65	15.99
Threonic Acid	18.03	17.55	18.81	17.81	18.06	17.62	17.69	17.71	17.8	18.33	17.93	18.88	17.35	17.94	17.53	17.09	17.56	17.82	18.28
Threonine	20.22	19.18	20.55	20.16	20.07	19.33	19.66	20.26	20.04	19.36	20.22	19.78	20.12	20.47	20.18	19.89	20.12	19.62	19.81	20.47
Tyrosine	20.07	19.35	19.74	20.38	19	19.81	19.71	20.87	19.79	19.46	20.14	19.54	19.43	20.59	19.41	18.85	19.58	19.51	18.97	20.18
Unknown-Possibly Propylene Glycol	19.57	23.09	16.51	19.34	19.97	18.87	19.21	19.24	19.3	19.48	19.38	23.19	19.07	19.1	20.01	19.39	19.37	19.59	19.04	19.35
Uracil	14.53	13.68	14.73	15.55	14.32	14.48	13.21	14.62	14.03		14.97		14.2	14.35	13.85	15.22	13.64	14.83	14.48	14.61
Urea	24.7	24.12	24.98	24.13	24.51	23.87	24.86	24.57	24	24.07	24.66	23.93	24.52	24.17	24.68	24.27	24.17	24.22	23.99	24.65
Uric Acid	20.54	18.32	19.13	18.31	19.3	19.4	17.75	16.09	18.11	17.92	15.25	19.73	17.79	20.12	17.4	19.39	17.69	18.18	17.02	17.29
Uridine	18.22	18.14	18.09	18.25	17.61	17.31	17.42	17.04	16.96	17.43	17.42	18.15	17.47	17.3	17.58	17.45	16.93	17.73	17.29	17.54
Valine	20.52	20.89	21.36	21.17	20.84	20.14	20.07	20.87	20.81	20.63	20.44	20.09	20.79	21.2	21.44	20.66	19.81	20.2	20.68	20.66

## Sheet: Table S5 Sunitinib (SkMuscle)
Key
Vehicle-treated heart	Heart samples obtained from mice treated with PBS vehicle
Sunitinib	Heart samples obtained from mice treated with sunitinib (40 mg/kg)
Sample	PBS Ctl 1	PBS Ctl 2	PBS Ctl 3	PBS Ctl 4	PBS Ctl 5	PBS Ctl 6	PBS Ctl 7	PBS Ctl 8	PBS Ctl 9	PBS Ctl 10	Muscle Sun 1	Muscle Sun 2	Muscle Sun 3	Muscle Sun 4	Muscle Sun 5	Muscle Sun 6	Muscle Sun 7	Muscle Sun 8	Muscle Sun 9	Muscle Sun 10
Label	Control	Control	Control	Control	Control	Control	Control	Control	Control	Control	Sunitinib 40 mg/kg	Sunitinib 40 mg/kg	Sunitinib 40 mg/kg	Sunitinib 40 mg/kg	Sunitinib 40 mg/kg	Sunitinib 40 mg/kg	Sunitinib 40 mg/kg	Sunitinib 40 mg/kg	Sunitinib 40 mg/kg	Sunitinib 40 mg/kg
1,5-Anhydroglucitol	20.12	19.28	19.16	20.81	20.45	19.8	20.83	19.52	20.15	20.4	20.03	19.71	19.9	19.75	19.12	20.04	20.26	20.38	19.3	19.57
2-Aminoadipic Acid	21.76	19.09	21.47	21.57	22.07	21.96	22.13	21.17	18.93	21.91	22.11	21.73	21.42	20.61	21.91	21.64	22.14	21.74	21.52	21.16
2-Hydroxypyridine	19.36	19.14	19	19.07	19.26	19.12	19.45	18.79	17.87	19.33	19.09	19.02	18.95	18.07	18.69	18.99	19.02	19.6	18.09	18.46
3-Aminoisobutyric Acid/Beta-Alanine	16.41	15.39	15.59	16.54	16.32	16.17	17.15	15.42	17.11	17.05	16.19	16.15	16.53	15.59	16.31	15.87	16.6	16.98	15.61	15.15
3-Phosphoglyceric Acid	17.89		17.29	16.37	16.16	17.79	16.81	16.86	14.72	18.18	17.04	16.07	17.63		18.29	17.2	17.47	17.33	14.59	15.48
6-Hydroxynicotinic Acid	13.09		14.23			16.52	16.25	13.18	15.08	14.55				13.59		13.7		13.24	13.31	14.55
Adenine	18.4	15.27	17.59	18	18.44	19.07	17.74	17.39	15.92	18.38	18.71	17.29	17.84	15.9	17.28	18.34	17.42	18.44		17.63
Adenosine/Inosine	16.35	16.2	15.67	15.08	16.36	17.09	16.37	16.05	17.19	16.35	15.88	15.2	15.59	15.2	16.67	16.22	15.03	16.03	13.38	16.21
Alanine	21.4		19.19	21.36	21.57	21.07	22.48	20.89	19.98	21.61	20.74	21.25	21.23	20.83	21.17	21.21	21.35	22.24	20.51	18.34
Alpha-Monopalmitin	25.01	24.52	24.76	24.77	25	24.93	25.9	24.66	24.25	24.92	25.19	24.85	24.84	24.19	24.59	24.81	25.09	25.47	24.54	24.67
Alpha-Monostearin	27.25	26.83	26.99	27.17	26.34	27.15	27.44	26.9	26.89	27.16	26.44	27.19	27.15	26.77	27.09	27.16	26.32	27.47	26.95	26.86
Aminomalonic Acid	18.99		18.1	19.49	18.99	19.47	20.14	18.11		19.64	18.45	17.99	18.34	17.76	19.02	19.58	18	20.19	18.5
Arachidic Acid/ 1-Heneicosanol	18.53		18.83	17.58	18.44	18.15	18.88	17.9	16.19	18.61	18.36	18.28	18.23	17.29	17.97	18.46	19.18	18.2	18.14	18.04
Arachidonic Acid (Also Eicosapentaenoic Acid)	15.68	19.34	19.76	16.13	17.26	19.2	18.52	18.18	20.19	17.53	18.64	16.29	17.02	18.55	17.93	16.89	16.9	17.39	16.42	18.6
Aspartic Acid	19.01	18.86	19.16	20.43	18.82	19.7	20.22	18.57	21.33	19.69	17.17	19.11	20.13	18.5	20.73	20.56	19.26	19.62	19.27	19.55
Benzoic Acid	20.41	18.74	19.75	20.14	20.37	19.92	20.87	19.58	19.81	20.3	19.87	19.77	20.1	19.36	20.04	19.78	20.23	20.75	19.81	19.05
Beta-Hydroxybutyric Acid	20.13	18.36	19.42	20.27	20.83	20.17	19.7	18.4	20.01	19.36	19.78	19.38	19.72	19.34	18.38	19.42	19.23	20.6	18.83	18.93
Beta-Monopalmitin	18.12	18.44	18.35	17.83	17.98	18.35	18.85	18.29	18.34	18.13	18.43	17.9	17.88	17.45	17.78	18.2	18.43	18.52	17.64	18.25
Beta-Monostearin	21.93	21.38	21.84	21.88	21.95	21.89	22.5	21.78	21.18	22.07	22.09	21.87	21.79	21.15	21.7	21.95	22.16	22.43	21.6	21.6
Beta-Sitosterol	17.6	15.44	17.76	17.13	17.49	17.74	18.44	15.62	15.12	17.56	18.16	17.84	17.19	14.92	17.5	16.26	17.41	17.75	15.63	17.3
C10 Hydrocarbon	18.2		18.74	17.66	18.12	18	18.33	17.44	15.31	17.91	19.06	17.89	18.35	18.19	18.21	17.9	17.78	18.14		19.13
C11 Hydrocarbon	17.12		17.72	14.25	17.08	14.54	17.71	14.25		14.15	16.28	15.96	16.13	17.04	16.16	15.77	16.4	17.33	17.67	18.85
C12 Hydrocarbon	16.88		16.47	16.04	16.53	16.59	17.2	16.16	16.95	16.55	16.53	16.25	16.59	16.4	16.46	15.96	16.65	17.51	16.29	16.67
C13 Hydrocarbon	18.22		17.75	17.66	18.01	18.05	18.51	17.56	17.2	18.01	17.97	17.83	17.97	17.06	17.99	17.74	18.04	18.27	17.61	17.72
C14 Hydrocarbon	17.76		17.08	17.06	17.61	17.37	16.26	16.76	14.94	17.33	17.27	17.08	17.33	15.76	17.3	16.82	17.49	17.45	16.94	17.11
C15 Hydrocarbon	18.9	16.55	18.4	18.48	18.8	18.59	19.33	18.39	17.37	18.51	18.83	18.47	18.62	17.75	18.8	18.6	18.9	18.44	18.62	18.51
C17 Hydrocarbon	17.32	17.16	16.89	18.06	18.19	16.89	16.7	16.72		17.25	17.94	16.87	16.9	17.66	16.94	17.79	16.94	17.36	16.89	16.61
C19 Hydrocarbon	18.54	16.72	18.15	18.43	18.37	18.64	18.76	18.55		18.51	18.48		18.59	16.94	18.81	18.41	18.68	18.19	18.52	17.66
C21 Hydrocarbon	17.7	16.35	17.22	17.06	17.06	17.22	18	16.85	16.17	17.39	17.21	16.68	17.38	16.06	17.18	17.04	17.53	17.08	17.37	17.09
C22 Hydrocarbon	17.31	16.02	16.17	16.69			17.41	16.08	15.73	16.45	17.08		16.75	15.25			17.14	17.36	16.98	16.51
C23 Hydrocarbon	15.84	15.04	14.96	15.78	15.7	15.34	15.73		14.07		15.07	15.28	15.6	13.95	15.76		15.12			15.06
Campesterol	20.04	19.29	19.83	20.1	20.29	20.25	20.77	19.81	19.27	19.86	19.91	19.69	20.21	18.45	20.38	20.24	20.02	20.22	18.64	19.83
Cholesterol	25.21	24.56	25.31	25.85	25.37	26.29	26	24.76	24.77	25.58	25.1	25.16	25.14	24.19	26.13	25.87	25.16	25.58	24.56	25.26
Citric Acid/Isocitric Acid	20	15.36	18.14	19.34	19.54	19.77	19.91	18.09	18.5	19.88	19.46	19.54	19.4	16.12	19.67	19.53	20.03	18.96	18.69	17.65
Creatinine	25.14	19.59	21.7	24.81	25.13	24.94	25.26	22.94	21.43	24.65	21.88	24.77	25.1	20.5	24.9	24.83	24.93	25.6	24.38	20.47
Dehydroalanine (Possibly From Cysteine)	16.78	17.38	17.78	17.43	16.91	18.22	16.58	15.81	17.78	16.16	17.31	16.91	15.38	17.29	16.96	17.48	15.5	16.38
Dehydroascorbic Acid (Possibly Alpha-Ketoglutarate)	19.08	17.05	20.26	18.46	19.18	19.05	19.15	18.52	17.11	19.31	18.74	18.47	19.93	17.38	19.12	18.83	18.65	18.85	19.17	18.3
Dihydroxyacetone Phosphate	19.31		19.14		19.6		19.43	19.89	20.07	19.55	18.79		19.39	18.52		19.95	19.22		17.83	18.07
Disaccharide	17.48	15.59	17.19	16.42	17.35	17.23	16.9	16.23	17.58	15.98	16.99	16.48	17.61	16.15	16.74	16.89	17.98	16.28	16.52	15.47
Docosahexaenoic Acid	18.72	20.85	21.04	18.65	19.29	21.14	20.98	20.01	21.45	20.32	20.61	18.76	19.18	19.84	18.1	19.64	19.36	19.63	18.49	20.36
Fructose Or Similar Ketohexose	18.21	16.67	17.87	15.62	17.85	18.88	18.09	17.59	16.31	17.52	18.79		17.85	16.43	17.76	17.88	17	17.64	15.6	17.72
Fructose-6-Phosphate	22.05	21.99	22.45	21.1	22.36	22.42	22.41	22.68	21.78	23.25	22.69	22.24	22.29	21.94	21.62	22.19	22.73	22.74	20.37	22.66
Fumaric Acid	18.31	15.78	17.13	17.67	16.63	18.61	18.45	15.98	16.84	16.2	17.76	16.51	16.85	16.09	17.18	18.18	17.42	16.37	15.6	17.56
Glucose And Other Aldohexoses	25.56	24.73	25.21	24.38	25.94	25.29	25.24	24.64	24.75	24.98	25.03	23.84	24.66	24.08	25.07	24.6	24.79	25.56	24.18	25.34
Glucose-6-Phosphate Or Similar	23.3	23.29	24.44	22.68	24.05	23.7	24.39	24.49	23.45	24.98	24.24	23.94	23.94	23.61	22.77	23.89	24.59	24.81	21.54	24.96
Glutamic Acid	22.23		20.64	22.37	22.7	21.72	22.94	20.8	19.7	22.21	20.81	22.22	22.04	21.17	22.22	22.39	22.27	22.19	21.5	20.49
Glutamine	21.77		19.79	21.59	22.19	21.68	21.76	21.07		21.58	20.71	21.72	21.97	18.62	21.77	21.9	21.36	22.18	21.16	18.54
Glutathione (Reduced)	17.31		16.77	17.38		17.07	18.41	14.89	15.73		17.47	17.3		15.81			17.14	17.36		16.08
Glycerol 1-Phosphate	22.5	21.82	22.72	21.92	22.26	22.94	23.19	22.85	22.49	23.25	23.06	21.94	22.79	21.02	22.39	22.43	22.42	23.09	20.43	23.25
Glycine	23.44	22.12	22.03	23.35	23.29	23.23	24.11	22.33	23.94	23.76	22.77	22.84	22.71	22.78	23.51	23.14	22.86	24.38	22.39	21.71
Heptadecanoic Acid/Octadecanol	19.04	17.1	19	18.08	18.59	18.38	19.34	18.55	17.54	18.71	19	18.45	18.89	17.55	18.37	18.34	19.14	18.74	18.28	18.53
Hexitols	16.97	16.26	17.51	17.12	16.68	16.89	17.45	17.16	17.36	16.75	17.29	17.24	17.34	16.73	17.17	17.32	16.8	16.85	17.3	17.76
Homoserine	17.91	16.54	17.82	17.16	17.59	17.3	18.27	17.46	17.14	17.57	17.8	17.37	17.72	16.35	17.24	17.43	17.97	17.77	17.15	18.14
Hydroxyprolines	15.3		15.61	15.12	15.06	15.5	15.43			16.21	15.5	15.36	15.83		15.73	14.94	15.53	16.62	15.65	15.98
Hypotaurine	18.39		16.38	17.4	17.65	18.21	19.17	16.27	17	18.09		16.65	17.85	16.38	17.49	18.13	15.69	17.77		17.5
Isoleucine/Leucine	17.88	15.09	15.59	18.16	17.78	17.64	17.98	17.19	17.39	17.85	17.49	17.64	17.31	16.49	17.33	17.79	16.98	18.28	16.39	15.3
Lactic Acid	25.71	26.88	25.45	24.89	26.62	26.75	25.76	25.32	25.04	25.5	25.98	24.89	25.7	24.81	25.84	25.16	25.22	26.71	24.73	25.03
Linoleic Acid	18.5	19.81	20.82	17.54	18.82	20.06	18.1	17.44	20.57	19.09	19.51		19.61	19.56	21.16	17.94	17.45	17.53	17.58	19.24
Lysine	21.11	16.99	18.65	20.53	20.63	20.42	21.81	21.6	20.83	21.13	19.36	23.25	21.37	18.97	21.13	20.39	20.74	20.87	19.63	17.56
Malic Acid	21.97	20.19	20.73	21.88	21.68	22.12	22.54	21.28	21.49	21.8	21.54	21.2	21.62	20.07	21.24	21.99	21.45	22.49	20.93	21.57
Methionine	16.3		14.71	15.54	15.35	15.22	16.93	15.46	15.97	16.1	15.21	15.37	15.71	14.26	15.27	15.28			15.08	15.44
Myoinositol	22.88	21.08	23.52	22.77	22.89	23.31	23.48	22.25	22.63	23.07	22.55	22.24	23.35	21.54	24.77	22.9	21.98	23.01	21.58	22.33
Myoinositol-2-Phosphate	17.51	16.48	18.75	16.38	16.57	18.54	18.61	18.19	17.83	17.74	18.76	18.21	17.41	18.44	17.28	18.01	18.27	17.81	15.56	18.13
Myristic Acid Or Pentadecanol	19.95	18.12	19.99	19.24	19.99	19.21	20.23	19.54	18.53	19.54	20.01	19.49	19.74	18.58	19.7	19.32	20.04	19.72	19.41	19.6
O-Methylphosphate	22.76	20.18	19.78	22.39	20.86	17.8	23.63	22.13	21.87	23.61	22	22.82	22.15	21.67	20.4	22.26	23.15	21.62	21.54	19.06
O-Phosphocolamine	18.95	16.09	21.05	18.77	19.07	19.66	19.98	19.08	18.33	19.25	19.02	17.85	20.16	17.33	21.02	18.88	18.57	18.59	14.75	18.67
Oleic Acid	18.84	19.18	17.86	18.69	19.21	19.46	18.95	17.08	19.2	18.02	18.57	18.52	19.78	18.72	21.22	18.67	18.56	18.68	18.66	18.45
Palmitic Acid	24.65	23.37	24.73	23.97	24.77	24.28	24.94	24.33	23.68	24.5	24.81	24.15	24.51	23.69	24.24	24.23	24.92	24.43	24.09	24.52
Palmitoleic Acid	16.32	16.47	16.88	16.11	17.68	16.68	15.73	15.31	16.8	17.16	15.52		16.66	12.59	18.91	15.38	16.46	15.75	16.45	16.83
Pantothenic Acid	18.46	15.93	17.58	18.09	18.15	18.07	18.86	17.4	16.4	18.4	18.07	17.7	17.69	16.59	18.58	17.99	17.92	18.64	17.05	17.55
Pentadecanoic Acid/Hexadecanol	19.35	17.59	18.95	18.81	19.51	19.25	19.56	18.82	18.07		19.02	18.93	18.94	17.62	18.62	18.99	19.23	19.82	18.22	19.17
Pentitols	15.53	14.85	14.94	16.66	15.77	15.29	15.51	14.43		15.66	14.95	14.51	14.81	14.6	15.06	15.71	16.18	15.98		14.95
Phenylalanine	18.22	16.35	17.37	17.96	18.22	17.51	18.6	17.32	17.99	18.6	17.29	18.89	18.12	17.74	17.59	18.08	18.12	18.2	17.43	17.96
Phosphoenolpyruvic Acid	14.69		13.16	14.17		12.23		13.6	13.69	17.93	13.85				14.33	14.26	14.14
Phosphoric Acid	26.12	26.21	26.42	26.74	26.95	26.87	27.06	26.02	26.39	26.74	26.71	26.63	26.6	25.87	26.57	26.61	26.54	26.98	25.51	26.17
Prunetin Or Similar Isoflavone	14.93	14.3	15.36	15.01	14.64	15.14	17.03	14.39	13.54	14.63	15.18	14.83	14.58	13.12	14.39	15.11	15.56	15.82	14.3	14
Pyrophosphate	22.29		18.94	22.33	21.03	20.2	22.99	21.42	14.91	23.39	19.96	22.83	22.1	16.33	21.21	22.37	22.78	21.99	18.67	17.22
Pyruvic Acid	17.77		16.12	16.73	15.73	15.61	16.62	15.94	16.52	16.6	16.77	16.37	16.39	15.41	16.61	16.41	16.72	16.59	16	14.42
Serine	21.28	17.26	20.05	20.78	20.79	20.61	21.62	20.51	19.91	21.19	20.64	20.53	20.65	19.01	20.67	20.65	20.87	21.63	20.32	17.75
Squalene	19.34	18.15	18.74	18.87	19.23	19.61	20.24	18.57	18.54	19.41	19.54	18.97	18.98	17.34	17.55	19.34	19.31	19.53	18.29	18.6
Stearic Acid	25.34	23.78	25.23	24.62	25.47	24.72	25.5	25.14	24.13	25.05	25.38	24.88	25.18	24.17	24.78	24.86	25.52	25.12	24.86	25.06
Succinic Acid	21.9	20.87	21.2	21.37	22.03	21.99	21.94	20.93	21.4	21.43	22.16	21.23	21.59	20.34	21.16	21.33	20.87	22.13	20.6	21.26
Sucrose And Similar Disaccharides	17.5	16.09	14.94		13.61	22.07	13.57	12.32	15.06	14.17	16.29	14.03	16.89	13.24		13.14	12.74	14.2	12.83
Taurine	25.47		20.57	25.51	25.55	25.3	24.97	24.58	21.87	25.14	20.56	25.85	25.56	24.06	24.12	25.5	25.65	24.83		21.01
Tetradecanedioic Acid	14.74	12.66	15.9		15.35	14.73	15.57	14.78		14.71	15.52	13.14	14.37	12.57	14.09	13.96	15.14	14.33	13.92	14.75
Threonine	21.19	18.85	20.23	20.66	20.74	20.27	21.66	20.77	20.73	21.02	21.06	20.75	20.39	19.31	20.34	20.44	20.97	21.35	20.15	18.52
Tryptamine/Norepinephrine	13.27	12.4	13.68	13.24	13.61	13.15	15.01	13.72	14.87	14.03	13.25	13.36	13.85	13.47	18.85	13.03	13.29	13.81
Tyrosine	19.66	15.16	18.43	19.01	18.07	19.13	20.43	19.36	18.08	19.99	18.75	19.07	18.73	17.35	18.65	18.76	19.5	19.71	17.93	17.9
Unknown-Possibly Propylene Glycol	16.24	22.05		18.38	18.11	15.93	16.22	15.65	14.03	15.71	16.7	23.19	16.06	18.59	15.44	15.76	16.38	17.03	15.87	15.09
Urea	24.57	22.53	24.53	23.95	24.01	24.18	22.91	24.14	23.43	24.27	24.95	24.07	24.08	22.73	23.56	24.35	24.87	24.23	23.73	23.13
Uridine	17.76	16.41	17.81	17.1	17.58	17.35	18.15	17.12	16.66	17.46	17.57	16.84	17.26	16.23	17.26	17.23	17.57	17.14	16.73	17.04
Valine	19.91	16.2	16.35	19.81	19.76	19.19	20.28	18.24	15.33	20.12	19.12	19.77	19.17	17.81	19.52	19.79	19.3	20.2	18.42	16.39

## Sheet: Table S6 Erlotinib (SkMuscle)
Key
Vehicle-treated heart	Heart samples obtained from mice treated with PBS vehicle
Erlotinib	Heart samples obtained from mice treated with erlotinib (50 mg/kg)
Sample	PBS Ctl 1	PBS Ctl 2	PBS Ctl 3	PBS Ctl 4	PBS Ctl 5	PBS Ctl 6	PBS Ctl 7	PBS Ctl 8	PBS Ctl 9	PBS Ctl 10	Erlotinib 1	Erlotinib 2	Erlotinib 3	Erlotinib 4	Erlotinib 5	Erlotinib 6	Erlotinib 7	Erlotinib 8	Erlotinib 9	Erlotinib 10
Label	Control	Control	Control	Control	Control	Control	Control	Control	Control	Control	Erlotinib 50 mg/kg	Erlotinib 50 mg/kg	Erlotinib 50 mg/kg	Erlotinib 50 mg/kg	Erlotinib 50 mg/kg	Erlotinib 50 mg/kg	Erlotinib 50 mg/kg	Erlotinib 50 mg/kg	Erlotinib 50 mg/kg	Erlotinib 50 mg/kg
1,5-Anhydroglucitol	20.12	19.28	19.16	20.81	20.45	19.8	20.83	19.52	20.15	20.4	19.9	19.58	19.63	20.48	19.55	19.46	20.23	20.17	20.06	19.83
2-Aminoadipic Acid	21.76	19.09	21.47	21.57	22.07	21.96	22.13	21.17	18.93	21.91	21.75	21.36	21.74	21.64	21.63	21.98	22.14	21.42	21.9	21.73
2-Hydroxypyridine	19.36	19.14	19	19.07	19.26	19.12	19.45	18.79	17.87	19.33	19.1	19.08	19.04	19.18	18.46	19	19.39	18.85	19.21	18.91
3-Aminoisobutyric Acid/Beta-Alanine	16.41	15.39	15.59	16.54	16.32	16.17	17.15	15.42	17.11	17.05	16.49	15.95	16.28	16.38	15.6	16.07	16.84	15.91	16.52	16.07
3-Phosphoglyceric Acid	17.89		17.29	16.37	16.16	17.79	16.81	16.86	14.72	18.18	16.58	17.2	18.72	15.86	14.18	16.79	17.64	17.58	17.1	16.48
Adenine	18.4	15.27	17.59	18	18.44	19.07	17.74	17.39	15.92	18.38	17.91	18.45	18.39	18.06	16.94	17.35	18.51	17.63	17.72	17.82
Adenosine/Inosine	16.35	16.2	15.67	15.08	16.36	17.09	16.37	16.05	17.19	16.35	16.34	15.26	15.54	17.56	16.22	16.38	15.66	17.44	15.88	15.82
Alanine	21.4		19.19	21.36	21.57	21.07	22.48	20.89	19.98	21.61	21.21	21.46	21.16	21.46	18.94	19.74	22.01	20.71	21.66	20.75
Alpha-Monopalmitin	25.01	24.52	24.76	24.77	25	24.93	25.9	24.66	24.25	24.92	24.72	24.91	25.28	25.19	24.72	25.21	25.24	24.77	24.69	24.95
Alpha-Monostearin	27.25	26.83	26.99	27.17	26.34	27.15	27.44	26.9	26.89	27.16	27.16	27.35	26.64	26.64	27.09	26.63	27.39	27.03	27.08	27.1
Aminomalonic Acid	18.99		18.1	19.49	18.99	19.47	20.14	18.11		19.64	18.57	17.96	18.86	18.96	18.38	18.43	19.38	19.35	19.61	17.68
Arachidic Acid/ 1-Heneicosanol	18.53		18.83	17.58	18.44	18.15	18.88	17.9	16.19	18.61	18.37	17.2	18.58	17.01	18.31	18.65	18.77	17.59	18.24	18.81
Arachidonic Acid (Also Eicosapentaenoic Acid)	15.68	19.34	19.76	16.13	17.26	19.2	18.52	18.18	20.19	17.53	16.86	17.16	17.13	19.65	17.85	19.83	17.75	18.76	18.5	16.98
Aspartic Acid	19.01	18.86	19.16	20.43	18.82	19.7	20.22	18.57	21.33	19.69	18.67	17.34	17.7	21.19	20.24	19.89	20.13	19.85	18.7	17.88
Benzoic Acid	20.41	18.74	19.75	20.14	20.37	19.92	20.87	19.58	19.81	20.3	20.21	19.92	19.92	19.74	19.53	19.94	20.22	20.03	20.16	19.71
Beta-Hydroxybutyric Acid	20.13	18.36	19.42	20.27	20.83	20.17	19.7	18.4	20.01	19.36	19.5	18.89	18.68	21.14	19.5	19.85	20.13	18.83	19.68	19.11
Beta-Monopalmitin	18.12	18.44	18.35	17.83	17.98	18.35	18.85	18.29	18.34	18.13	17.79	17.92	18.33	18.27	17.95	18.5	18.5	18.13	18.01	18.3
Beta-Monostearin	21.93	21.38	21.84	21.88	21.95	21.89	22.5	21.78	21.18	22.07	21.9	21.87	21.94	21.89	21.86	22.29	22.24	21.82	21.81	22.01
Beta-Sitosterol	17.6	15.44	17.76	17.13	17.49	17.74	18.44	15.62	15.12	17.56	17.34	16.97	17.44	17.12	16.71	17.13	17.73	16.03	16.84	16.86
C10 Hydrocarbon	18.2		18.74	17.66	18.12	18	18.33	17.44	15.31	17.91	17.96	17.64	18.61	20.91	18.99	18.6	18.22	17.84	17.79	17.54
C11 Hydrocarbon	17.12		17.72	14.25	17.08	14.54	17.71	14.25		14.15	16.69	17.87	16.07	13.56	15.28	17.69	17.3	18.35	18.68	15.97
C12 Hydrocarbon	16.88		16.47	16.04	16.53	16.59	17.2	16.16	16.95	16.55	16.57	15.88	16.57	16.16	16.66	16.14	16.71	16	16.17	16.61
C13 Hydrocarbon	18.22		17.75	17.66	18.01	18.05	18.51	17.56	17.2	18.01	17.82	17.64	17.99	17.57	17.81	17.8	18.28	17.56	17.83	18.14
C14 Hydrocarbon	17.76		17.08	17.06	17.61	17.37	16.26	16.76	14.94	17.33	16.61	16.84	17.39	16.79	17.13	17.16	17.68	16.9	17.55	17.26
C15 Hydrocarbon	18.9	16.55	18.4	18.48	18.8	18.59	19.33	18.39	17.37	18.51	18.84	18.19	18.77	18.46	18.78	18.66	18.61	18.43	18.36	17.3
C17 Hydrocarbon	17.32	17.16	16.89	18.06	18.19	16.89	16.7	16.72		17.25	17.38	16.92	17.07	13.93	18.08	18.07	18.62	16.69		17.1
C19 Hydrocarbon	18.54	16.72	18.15	18.43	18.37	18.64	18.76	18.55		18.51	18.32	18.55	18.62	18.19		18.14	18.6	18.52	18.25	18.2
C21 Hydrocarbon	17.7	16.35	17.22	17.06	17.06	17.22	18	16.85	16.17	17.39	17.2	16.67	17.32	16.79	17.27	17.59	17.64	16.87	16.5	17.44
Campesterol	20.04	19.29	19.83	20.1	20.29	20.25	20.77	19.81	19.27	19.86	19.79	20.04	19.98	20.94	19.53	20.1	20.11	19.58	19.92	19.85
Cholesterol	25.21	24.56	25.31	25.85	25.37	26.29	26	24.76	24.77	25.58	25	25.05	25.31	25.62	25.78	25.34	25.38	25.74	25.39	24.85
Citric Acid/Isocitric Acid	20	15.36	18.14	19.34	19.54	19.77	19.91	18.09	18.5	19.88	19.63	19.2	19.38	19.16	18.04	19.02	19.53	19.44	19.08	19.11
Creatinine	25.14	19.59	21.7	24.81	25.13	24.94	25.26	22.94	21.43	24.65	25.21	25.07	25.18	24.88	20.79	20.67	25.1	24.38	24.59	23.38
Dehydroalanine (Possibly From Cysteine)	16.78	17.38	17.78	17.43	16.91	18.22	16.58	15.81	17.78	16.16	16.53	16.94	15.2	17.8		17.32	16.46	15.99	15.16	15.38
Dehydroascorbic Acid (Possibly Alpha-Ketoglutarate)	19.08	17.05	20.26	18.46	19.18	19.05	19.15	18.52	17.11	19.31	18.78	18.49	19.2	19.83	17.93	20.16	19.03	19.44	19.04	18.82
Disaccharide	17.48	15.59	17.19	16.42	17.35	17.23	16.9	16.23	17.58	15.98	16.51	16.44	18.05	18.05	17.86	16.8	16.7	16.72	16.4	18.93
Docosahexaenoic Acid	18.72	20.85	21.04	18.65	19.29	21.14	20.98	20.01	21.45	20.32	19.12	19.56	18.79	21.46	19.31	21.07	19.98	20.48	20.37	19.76
Fructose Or Similar Ketohexose	18.21	16.67	17.87	15.62	17.85	18.88	18.09	17.59	16.31	17.52	16.92	18.64	17.95	17.74	17.23	17.79	17.47	17.28	17.3	18.01
Fructose-6-Phosphate	22.05	21.99	22.45	21.1	22.36	22.42	22.41	22.68	21.78	23.25	22.44	22.78	22.78	21.85	22.27	22.35	22.25	22.4	22.84	23.44
Fumaric Acid	18.31	15.78	17.13	17.67	16.63	18.61	18.45	15.98	16.84	16.2	17.7	16.87	17.28	17.39	17.47	17.26	17.71	15.27	16.65	16.73
Glucose And Other Aldohexoses	25.56	24.73	25.21	24.38	25.94	25.29	25.24	24.64	24.75	24.98	25.58	24.78	25.08	24.97	24.9	24.87	25	25.25	24.92	25.18
Glucose-6-Phosphate Or Similar	23.3	23.29	24.44	22.68	24.05	23.7	24.39	24.49	23.45	24.98	24.21	24.94	24.34	23.51	23.55	24.15	24.07	24.21	24.4	25.22
Glutamic Acid	22.23		20.64	22.37	22.7	21.72	22.94	20.8	19.7	22.21	22.04	20.93	21.08	23.11	21.12	21.46	22.58	21.53	22.16	20.83
Glutamine	21.77		19.79	21.59	22.19	21.68	21.76	21.07		21.58	21.23	22.01	21.41	22.39	20.1	19.98	22.2	21.85	21.92	20.54
Glycerol 1-Phosphate	22.5	21.82	22.72	21.92	22.26	22.94	23.19	22.85	22.49	23.25	22.48	23.19	23.21	23.01	22.22	22.45	22.52	22.37	22.88	22.6
Glycine	23.44	22.12	22.03	23.35	23.29	23.23	24.11	22.33	23.94	23.76	22.82	22.26	22.96	23.34	23.14	22.69	23.72	23.35	23.62	22.05
Heptadecanoic Acid/Octadecanol	19.04	17.1	19	18.08	18.59	18.38	19.34	18.55	17.54	18.71	18.57	18	18.47	18.33	18.73	19.06	19.07	18.23	18.46	19.04
Hexitols	16.97	16.26	17.51	17.12	16.68	16.89	17.45	17.16	17.36	16.75	16.76	17.33	17.2	17.15	16.53	16.84	16.65	16.61	17	16.8
Homoserine	17.91	16.54	17.82	17.16	17.59	17.3	18.27	17.46	17.14	17.57	17.47	17	17.67	17.15	17.75	17.34	18.01	17.17	17.45	17.84
Isoleucine/Leucine	17.88	15.09	15.59	18.16	17.78	17.64	17.98	17.19	17.39	17.85	17.65	17.21	17.02	18.98	16.37	17.03	17.65	17.11	17.74	16.87
Lactic Acid	25.71	26.88	25.45	24.89	26.62	26.75	25.76	25.32	25.04	25.5	26.61	26.33	26.34	25.81	25.4	24.96	25.55	25.53	26.11	25.82
Linoleic Acid	18.5	19.81	20.82	17.54	18.82	20.06	18.1	17.44	20.57	19.09	18.14	18.21	19.6	20.22	19.52	21.49	18.35	20.24	18.32	18.11
Lysine	21.11	16.99	18.65	20.53	20.63	20.42	21.81	21.6	20.83	21.13	20.43	22.59	20.9	21.56	19.99	17	21.54	21.83	21.04	20.64
Malic Acid	21.97	20.19	20.73	21.88	21.68	22.12	22.54	21.28	21.49	21.8	21.55	21.19	21.03	22.46	21.58	21.21	21.73	21.31	21.64	21.52
Methionine	16.3		14.71	15.54	15.35	15.22	16.93	15.46	15.97	16.1	16.54	15.36	15.74	16.62	15.23		16.47	16.01	16.16	14.94
Myoinositol	22.88	21.08	23.52	22.77	22.89	23.31	23.48	22.25	22.63	23.07	22.22	22.67	22.96	23.23	23.07	23.74	23.05	24.07	22.56	22.29
Myoinositol-2-Phosphate	17.51	16.48	18.75	16.38	16.57	18.54	18.61	18.19	17.83	17.74	18.06	18.26	17.72	17.45	17.69	18.95	17.33	18.11	18.22	19.07
Myristic Acid Or Pentadecanol	19.95	18.12	19.99	19.24	19.99	19.21	20.23	19.54	18.53	19.54	19.78	19.04	19.53	19.29	19.79	20.01	20.12	19.27	19.37	19.93
O-Methylphosphate	22.76	20.18	19.78	22.39	20.86	17.8	23.63	22.13	21.87	23.61	21.33	21.34	21	22.53	21.33	22.66	22.86	22.31	22.72	22.62
O-Phosphocolamine	18.95	16.09	21.05	18.77	19.07	19.66	19.98	19.08	18.33	19.25	18.6	18.22	18.62	19.61	18.73	20.78	19.17	19.82	18.85	18.66
Oleic Acid	18.84	19.18	17.86	18.69	19.21	19.46	18.95	17.08	19.2	18.02	18.48	17.35	19.18	19	18.93	18.89	18.42	19.71	18.76	19.08
Palmitic Acid	24.65	23.37	24.73	23.97	24.77	24.28	24.94	24.33	23.68	24.5	24.4	23.93	24.42	24.26	24.64	24.78	24.83	24.3	24.35	24.78
Palmitoleic Acid	16.32	16.47	16.88	16.11	17.68	16.68	15.73	15.31	16.8	17.16	16.12		16.87	17.72	16.93	18.65	16.43	18.18	16.46	17.47
Pantothenic Acid	18.46	15.93	17.58	18.09	18.15	18.07	18.86	17.4	16.4	18.4	17.87	16.91	17.59	18.48	17.8	18.28	18.19	18.25	17.79	18.09
Pentadecanoic Acid/Hexadecanol	19.35	17.59	18.95	18.81	19.51	19.25	19.56	18.82	18.07		19.57	19.23	18.73		18.47	18.69	19.5	18.84	19.35	19.33
Pentitols	15.53	14.85	14.94	16.66	15.77	15.29	15.51	14.43		15.66	15.31	16.85	16.52	15.98	16.89	15.17	15.79	14.68	16.82	14.62
Phenylalanine	18.22	16.35	17.37	17.96	18.22	17.51	18.6	17.32	17.99	18.6	18.74	18.1	17.89	18.8	17.62	17.24	18.61	17.76	18.07	17.65
Phosphoric Acid	26.12	26.21	26.42	26.74	26.95	26.87	27.06	26.02	26.39	26.74	26.79	26.69	26.63	26.71	26.28	26.38	26.7	26.39	26.61	26.43
Prunetin Or Similar Isoflavone	14.93	14.3	15.36	15.01	14.64	15.14	17.03	14.39	13.54	14.63	14.3	14.51	15.35	15.47	15.53	15.88	15.32	14.48	14.87	14.78
Pyrophosphate	22.29		18.94	22.33	21.03	20.2	22.99	21.42	14.91	23.39	21.88	21.67	21.81	22.06	16.96	19.31	22.56	22.2	23.13	22.29
Pyruvic Acid	17.77		16.12	16.73	15.73	15.61	16.62	15.94	16.52	16.6	17.63	16.43	17.66	16.19		16.4	16.88	17.62	16.45	16.5
Serine	21.28	17.26	20.05	20.78	20.79	20.61	21.62	20.51	19.91	21.19	20.86	20.02	20.79	21.2	20.22	20.11	21.39	21.31	21.29	20.23
Squalene	19.34	18.15	18.74	18.87	19.23	19.61	20.24	18.57	18.54	19.41	18.99	19.03	18.82	20.36	18.64	18.74	19.78	18.66	19.28	18.84
Stearic Acid	25.34	23.78	25.23	24.62	25.47	24.72	25.5	25.14	24.13	25.05	25.1	24.49	24.92	24.96	25.22	25.42	25.53	24.8	24.88	25.38
Succinic Acid	21.9	20.87	21.2	21.37	22.03	21.99	21.94	20.93	21.4	21.43	21.6	22.12	20.88	22.33	21	20.68	21.51	20.77	21.72	21.54
Taurine	25.47		20.57	25.51	25.55	25.3	24.97	24.58	21.87	25.14	25.96	25.54	23.54	25.99	14.51	19.94	24.59	24.88	25.08	24.94
Tetradecanedioic Acid	14.74	12.66	15.9		15.35	14.73	15.57	14.78		14.71	15.15	13.98	14.65	14.49	15.1	15.72		13.88		15.56
Threonine	21.19	18.85	20.23	20.66	20.74	20.27	21.66	20.77	20.73	21.02	21.1	20.21	20.59	21.14	20.06	19.95	21.4	21.05	21.09	20.28
Tryptamine/Norepinephrine	13.27	12.4	13.68	13.24	13.61	13.15	15.01	13.72	14.87	14.03	13.55	12.9	12.72	13.81	12.89	14.09	13.83	13.83	12.5	13.39
Tyrosine	19.66	15.16	18.43	19.01	18.07	19.13	20.43	19.36	18.08	19.99	19.64	19.06	18.99	19.97	17.87	17.25	19.84	19.25	19.69	18.94
Unknown-Possibly Propylene Glycol	16.24	22.05		18.38	18.11	15.93	16.22	15.65	14.03	15.71	17.2	22.54	16.22	16.19		15.93	17.32	15.95	16.61	15.92
Urea	24.57	22.53	24.53	23.95	24.01	24.18	22.91	24.14	23.43	24.27	24.57	23.74	24.33	24.72	23.4	23.83	24.64	24.32	23.78	24.19
Uridine	17.76	16.41	17.81	17.1	17.58	17.35	18.15	17.12	16.66	17.46	17.42	16.42	17.38	16.89	17.15	17.38	17.95	16.58	17.11	17.49
Valine	19.91	16.2	16.35	19.81	19.76	19.19	20.28	18.24	15.33	20.12	19.62	19.33	18.92	20.21	17.33	18.44	19.7	18.67	19.91	18.37

## Sheet: Table S7 Sunitinib (Serum)
Key
Vehicle-treated heart	Heart samples obtained from mice treated with PBS vehicle
Sunitinib	Heart samples obtained from mice treated with sunitinib (40 mg/kg)
Sample	PBS Ctl 1	PBS Ctl 2	PBS Ctl 3	PBS Ctl 4	PBS Ctl 5	PBS Ctl 6	PBS Ctl 7	PBS Ctl 8	PBS Ctl 9	PBS Ctl 10	Serum Sun 1	Serum Sun 2	Serum Sun 3	Serum Sun 4	Serum Sun 5	Serum Sun 6	Serum Sun 7	Serum Sun 8	Serum Sun 9	Serum Sun 10
Label	Control	Control	Control	Control	Control	Control	Control	Control	Control	Control	Sunitinib 40 mg/kg	Sunitinib 40 mg/kg	Sunitinib 40 mg/kg	Sunitinib 40 mg/kg	Sunitinib 40 mg/kg	Sunitinib 40 mg/kg	Sunitinib 40 mg/kg	Sunitinib 40 mg/kg	Sunitinib 40 mg/kg	Sunitinib 40 mg/kg
1-Dodecanol	17.72	17.13		18	19.33	19.36	18.8	19.03		18.87	17.7	17.15	17.45	17.6	19.28	18.83	18.41	19.11	18.59	18.52
1,4:3,6-Dianhydroglucitol	21.62	20.78	22.15	21.99	22.13	21.94	21.73	20.57		21.82	21.27	20.98	21.52	21.53	22.24	21	21.18	21.24	20.93	21.65
1,5-Anhydroglucitol	24.96	24.3	24.58	25.27	25.19	25.26	25.3	24.8		25.2	25.17	24.17	25	25.15	25.27	25.13	24.9	24.57	24.63	24.91
2-Aminoadipic Acid	22.51	21.99	19.9	22.16	22.27	22.56	22.2	22.09	22.28	22.43	22.35	21.25	22.01	22.37	22.48	21.88	22.26	21.88	21.51	22.32
2-Hydroxybutyric Acid	19.26	18.91	20.08	18.98	18.56	19.54	18.92	18.13		19.16	19.75	19.41	19.29	18.85	17.31	19.05	18.49	18.15	17.78	18.56
2-Hydroxyglutaric Acid	18.17		17.09		18.38	18.29	18.71	17.69		18.18	18.14		17.03	17.5	18.32	18.03	17.83	17.24		17.31
2-Hydroxypyridine	19.33	17.93	19.22	17.99		18.31	18.49	19.23		19.32	18.26	18.7	19.23	19.05	18.89	18.21	17.86	18.78	18.84	18.84
2-Ketoisoleucine	23.91	22.71	23.23	24.43	24.57	24.06	24.09	23.88		24.25	23.8	23.32	23.1	24.44	24.41	23.79	23.41	23.84	24.05	24.1
3-(3-Hydroxyphenyl)Propionic Acid	18.35	17.29	16.92	18.09	17.68	17.44	18.18	17.12		17.29	17.76	16.53	16.39	17.57	17.85	16.89	18.01	17.11	17.45	17.54
3-(4-Hydroxyphenyl)Propionic Acid	17.24	16.25	15.97	17.09	16.32	16.97	17.6	17.21		17.35	17.56	14.23	15.47	17.79	16.6	17.08	17.33	16.41	16.32	16.69
3-Aminoisobutyric Acid/Beta-Alanine	18.21	15.86	17.5	18.08	19.17	18.73	18.14	18.39		17.79	17.87	17.22	17.55	19.4	18.9	17.5	16.9	17.69	16.43	17.28
3-Indolelactic Acid/Tryptophan	17.52	16.86	17.49	17.1	17.35	17.78	17.88	18.31		18.82	18.23	15.38	17.21	17.01	17.66	17.94	17.5	16.8	17.81	17.88
5-Alpha-Coprostanol Or Similar Oxysterol	19.89	19.02	19.42	18.93	20.07	19.74	19.23	19.22		19.79	19.75	19.22	19.29	19.72	19.57	19.46	19.43	18.93	18.39	19.72
6-Deoxyhexose	18.35	18.23	17.93	17.66	17.9	17.98		18.28		18.64	18.1		19.35	17.83	18.25	17.71	18.1	17.97	18.71	17.88
Acetoacetate/2-Aminoisobutanoic Acid	18.24	19.01	16.77	20.09	21.15	18.99	18.3			17.71	18.09	16.2	18.74	19.05	17.72	17.76	17.49	18.68	18.53	18.02
Alanine	22.75		20.93	20.1	20.5	22.63	22.53	22.95		22.03	22.69	21.38	22.45	21.83	22.64	21.89	22.28	22.43	19.97	21.44
Aldopentoses	23.06	20.74	21.51	22.54	22.58	21.78	22.13	19.6		22.34	23	20.45	21.56	20.62	21.5	20.32	20.42	21.41	22.53	22.39
Allantoin	18.48	18.79	19.42		18.88	18.31	19.28	21.03		21.76	19.42	19.84	20.2	16.87	19.95	20.81	20.84	21.28	16.04	21.33
Alpha Ketoglutaric Acid	22.48	18.88	20.34	20.59	22.06	21.03	21.29	20.48		21.45	22.54	17.61	19.82	21.03	20.95	20.45	20.78	19.14	20.1	20.74
Alpha-Monopalmitin	23.79	23.24	23.57	24.16	24.37	24.39	23.74	24.01		23.83	23.85	24.97	23.56	24.1	24.33	24.13	24.07	23.77	24.18	24.43
Alpha-Monostearin	26.23	25.72	26	26.59	26.56	26.84	26.11	26.4		26.2	26.12	27.09	26.22	26.4	26.56	26.4	26.34	26.3	26.69	26.7
Alpha-Tocopherol	19.87	20.65	20.85	21.33	21.39	20.55	20.34	21.18		21.35	20.27	17.99	20.68	20.49	20.62	21.33	21.22	20.75	20.37	21.24
Aminomalonic Acid	22.13	18.89	20.99	20.55	21.41	22.18	22.8	22.71		22.44	22.41	19.12	21.33	21.23		22.08	22.23		19.96	21.65
Arachidic Acid/ 1-Heneicosanol	18.49	18.28	18.43	18.76	19.14	18.1	17.76	18.4		18.69	17.74	18.88	18.36	18.91	17.9	17.78	17.68	18.34	17.76	19.04
Arachidonic Acid (Also Eicosapentaenoic Acid)	23.25	22.85	22.95	23.54	24.03	23.55	23.27	23.56		23.64	23.81	20.82	22.91	22.95	23.42	23.65	24	23.48	23.23	23.72
Arginine	18.97		18.81	15.85	16.37	17.96	20.06	20.03		19.95	19.63	17.41	18.24		18.01	18.93	20.41	19.05	18.01	19.35
Aspartic Acid	16.25		16.4	15.58	14.79	15.89		16.77		16.24	16.65	15.64	15.71	16.37	16.99	15.34		15.22		15.53
Azelaic Acid	24.85	23.12	24.16	25.05	25.67	25.22	25.2	24.8		25.14	24.81	23.75	24.08	24.73	25.31	24.72	24.82	24.67	24.5	24.95
Benzoic Acid	20.62	19.73	20.24	20.28	20.42	20.82	20.3	20.19		20.66	20.22	20.29	20.44	20.42	20.69	20.26	20.23	19.9	20.33	20.42
Beta-Hydroxybutyric Acid	25.3	24.69	24.14	25.65	26.04	25.84	24.44	23.49		24.52	24.18	23.76	25.09	25.19	23.58	24.59	24.52	25.14	24.26	25.45
Beta-Monopalmitin	20.26	19.23	19.87	20.72	21.15	20.54	20.2	20.42		20.24	20.66	20.78	19.71	20.18	20.45	20.43	20.53	20.37	20.51	20.89
Beta-Monostearin	22.52	22.1	22.21	23.25	23.56	23.32	22.36	22.99		22.59	22.55	23.8	22.44	23.01	23.22	23.05	22.83	22.61	23.3	23.46
Beta-Sitosterol	21.19	21.01	21.47	21.22	21.76	21.3	21.08	21.29		21.7	21.19	21.38	21.02	20.7	21.63	21.16	21.22	20.7	19.92	21.6
C10 Hydrocarbon	15.36	16.42	15.21	16.58	16.72	16.02	14.91	16.49	16.14	15.23	15	16.95	15.7	15.2	15.34	15.19	15.47	16.51	16.64	15.14
C12 Hydrocarbon	16.54	15.44	15.61	15.74	16.59	15.1	16.63	14.72	15.46		14.81	15.11	15.59	14.87	14.97		16.49	15.92	15.18	16.38
C13 Hydrocarbon	19.16	18.55			18.58	19.37	20.36	18.23	17.82	18.84		19.92	18.42	18.46	19.02	18.28	18.3	17.7	17.8	18.16
C14 Hydrocarbon	15.3	14.26	14.45	14.49	14.39	14.98	15.01	14.38	13.47	14.9	14.05	16.68	14.94	14.85	14.98	14.5	14.56	13.66		14.45
C15 Hydrocarbon	19.2	18.55	18.54	18.75	18.77	18.91	19.03	18.67	17.59	18.78	18.75	18.42	18.9	18.83	18.9	18.66	18.64	17.97	17.82	18.57
C17 Hydrocarbon	15.53	15.39	16.11		16.45	15.85	15.52	15.99	14.71	16.34	15.61	16.03	15.77	15.88	16.78	15.56	15.84	15.9		15.92
Campesterol	23.68	23.02	23.22	23.61	23.89	23.9	23.57	23.45		23.66	23.65	22.86	22.96	23.23	23.63	23.42	23.43	22.95	22.12	24.04
Cholesterol	27.37	27.15	27.34	27.67	27.62	27.58	27.41	27.46	25.41	27.74	27.53	26.79	27.24	27.4	27.64	27.52	27.43	27.33	27.13	27.7
Citric Acid/Isocitric Acid	24.06	21.91	23.51	23.26	23.72	24.04	23.97	23.54		23.68	24.41	22.81	23.97	23.23	23.67	23.28	23.85	22.86	23.13	23.4
Decanoic Acid	18.96	18.06	19.3	19.14	19.61	19.02	19.73	18.14		19	18.44	18.18	18.56	18.68	19.51	18.65	18.89	18.84	18.88	19.11
Disaccharide	18.7	14.06	15.75	15.21	15.51	16.16	16.01	16.22		15.43	16.56	15.48	14.3	14.67	15.78	15.92	15.49	14.74	14.59	14.77
Docosahexaenoic Acid	21.88	22.05	21.47	21.98	22.65	22.73	21.75	22.56		22.68	22.38	19.84	21.2	21.78	22.46	22.78	22.84	22.26	21.79	22.62
Docosanoic Acid	13.19	14.11	14.48	15.81	15.65	14.29	15.21	17.11			15.19	14.48	16.02	15.52	16.05	15.41	14.88		15.48
Eicosapentaenoic Acid	18.86	18.74	18.72	18.55	19.35	19.16	19.45	19.15		19.35	19.73		18.56	18.43	19.19	19.06	20.24	19.81	19.71	20.27
Erythritol/Theitol	19.48	18.69	19.13	18.68	19.01	19.04	19.44	18.84		19.04	19.25	18.95	19.55	18.6	19.24	18.71	18.98	18.5	17.89	18.72
Erythronic Acid	18.84	16.87	18.4	18.2	18.32	18.34	19.1	18.39		18.64	18.57	17.71	18.57	17.86	18.57	18.07	18.5	17.89	17.72	18.14
Ethanolamine		17.55	19.86	19.02	18.77		18.27	19.88		19.33	21.54	19.98	19.55	20.59	19.63	19.03	18.62	19.67	18.15	19.64
Flavonoid Or Short-Chain Cholesterol Ester	17.98	17.67	17.92	18.93	18.27	18.55	19.09	18.71	18.6	18.86	18.26	17.37	17.16	17.35	18.12	17.94	19.01	18.95	18.71	19.23
Fructose Or Similar Ketohexose	21.63	20.67	20.79	20.83	20.96	20.59	22.18	21.14		22.06	21.47	19.55	20.79	20.77	21.12	21.75	21.5	20.88	20.57	20.59
Fucosterol	17	16.59	16.99	17.05	17.43	16.76	16.8	16.67		17.42	17.38	17.92	16.84	15.92	16.83	17	17.32			18.14
Gamma-Hydroxybutyric Acid	17.71	16.87	17.72	18.31	18.21	17.04	17.45	17.32		18.35	15.41	18.08	17.39	18.06	17.69	16.82	17.58	17.99	17.52	17.18
Gamma-Tocopherol	12.58	13.25	15.22	14.49	14.17	14.17	15.09	15.99		15.5	14.02	14.04	14.7	14.8	14.96	15.04	14.32	12.94	13.52	14.57
Gluconic Acid Or Similar Sugar Acid	19.11	17.18	19.43	18.95	19.13	19.79	24.78	24.17		19.54	18.37	18.61	18.61	18.42	17.98	19.01	24.54	24.32	19.19	18.12
Glucose And Other Aldohexoses	27.19	26.93	26.84	27.12	27.24	26.58	27.05	26.76		27.21	27.02	27.02	26.81	26.78	26.99	27.03	26.8	26.77	26.93	26.81
Glutamic Acid	20.76	17.14	19.65	20.14	19.91	20.48	20.05	20.39		20.05	20.72	19.51	20.01	19.91	20.95	19.64	19.29	19.63	18.56	19.56
Glutamine	24.99	21.15	24.5	21.13	22.59	25.02	25.03	25.24		25.4	24.98	23.32	24.76	21.92	25.07	25.02	24.85	24.78	20.89	25.08
Glyceric Acid	20.61	18.44	20.71	20.57	20.38	20.8	20.42	20.27		20.65	20.22	20.15	20.75	20.47	20.85	19.7	20.31	20.08	19.9	20.43
Glycerol	26.19	25.38	25.49	25.91	26.12	26.21	25.35	25.8		25.97	25.66	25.33	25.82	25.86	25.9	25.63	25.89	25.74	25.43	26.15
Glycerol 1-Phosphate	23.44	21.04	23.44	23.31	23.43	23.46	23.81	23.51		23.92	23.58	22.36	23.59	23.41	23.53	23.22	23.64	23.7	23.93	24.05
Glycine	24.32	21.52	23.39	23.56	23.31	24.36	23.84	23.88		23.78	23.87	22.75	23.17	23.9	24.08	23.51	23.45	23.49	23.64	23.2
Glycolic Acid	16.2	16.54	16.7	19.65	15.94	16.07	19.42	19.13		15.98	19.42	15.37	20.1		17.12	19.28	19.14	19.07	19.02	16.55
Heptadecanoic Acid/Octadecanol	20.28	19.58	19.62	20.11	20.42	20.13	20.1	19.55		19.93	20.18	19.85	19.48	19.92	19.82	19.86	20	19.55	19.41	20.01
Hexitols	21.73	20.44	21.48	21.61	21.41	21.44	21.33	21.56		21.55	21.82	20.51	21.12	22.34	21.98	21.02	21.33	20.89	21.1	20.85
Hexuronic Acid	17.01	15.19	17.32	17.42	16.7	16.82	18.36	17.98		17.9	16.94	17.17		16.39	16.67	16.07	16.71	16.6	16	17.09
Homoserine	17.63	17.11	17.29	17.53	17.72	17.66	17.03	17.16		17.2	16.96	18.01	17.48	17.41	17.49	17.2	16.94	16.66	16.56	17.34
Hypotaurine	18.89	16.36	20.19	19.95	18.61	18.08	18.68	18		19.39	17.65	16.06	17.45	18.48	19.44	17.08	17.59	17.32	20.16	18.23
Inosine/Adenosine	24.12		23.2	24.32	24.92	20.7	24.99	18.25		22.93	24.42		24.55		16.14	20.05	24.02	24.73	24.13	24.01
Isoleucine/Leucine	21.62	19.48	20.78	21.61	19.92	21.96	20.94	21.73		21.26	22.05	20.54	21.26	22.4	22.35	21.32	20.15	21.68	18.68	19.65
Ketopentose-5-Phosphate	15.76		16.19	14.62	16.33	13.58	14			14.49		16.07	14.79	16.56	14.38			12.58	13.12	15.52
Lactic Acid	26.08	27.38	26.39	27.03	26.92	26.47	26.13	25.57		26.48	25.78	27.22	25.65	26.2	27.18	26.01	26.32	27.45	27.03	25.89
Lauric Acid	22.23	21.77	22.76	22.79	23.06	22.66	22.93	21.54		22.52	22.34	21.52	22.34	22.2	22.91	21.76	22.27	22.29	22.24	22.54
Linoleic Acid	25.8	25.2	25.6	25.75	26.12	25.93	26.05	25.76		26.18	26.34	23.84	25.13	25.56	26.02	25.71	25.96	25.92	25.42	25.97
Lysine	24.48	22.63	24.94	22.82	23.23	24.67	24.93	25.31		25.06	24.55	24.1	24.19	22.14	24.59	24.6	24.67	24.42	23.89	24.5
Maleic Acid	21.15	19.18	21.13	20.52	21.18	20.63	22.34	21.66		22.17	21.26	19.06	19.85	20.3	21.35	20.81	21.82	20.06	20	21.82
Malic Acid	22.77	20.12	21.82	22.11	22.2	22.16	22.29	21.62		22.08	23.02	20.73	21.38	22.38	21.92	21.69	21.89	20.78	21.52	21.4
Methionine	19.91	15.85	18.65	18.38	17.89	19.86	19.07	19.97		18.94	20.15	15.81	19.13	19.19	20.22	18.99	18.29	18.79	17.26	17.69
Methyl Eicosatrienoate/Methyl Arachidonate	20.92	20.15	20.29	21.29	21.5	21.21	20	19.89	19.48	20.93	20.77	19.26	20.96	21.19	21.32	21	20.27	20.53	21.12	21.29
Methyl Linoleate	21.86	21.28	22.1	22.36	22.14	22.07	22.09	21.95	20.71	22.21	21.84	20.58	21.98	22.3	22.05	21.83	21.78	21.76	22.41	22.31
Methyl Oleate	19.85	18.09	19.58	19.84	19.66	19.77		15.65	20.71	20.26	19.96		19.85	19.3	20.2	19.17	19.69	19.7	19.53	20.11
Methyl Palmitate	22.69	21.93	22.36	22.9	22.89	22.89	21.98	21.98	21.72	22.55	22.36	21.79	22.64	22.96	22.79	22.37	22.15	22.22	22.94	22.94
Methyl Stearate	22.45	22.02	22.32	22.99	23.06	22.94	21.78	22.1	22.39	22.19	22.17	22.86	22.97	23.01	22.77	22.52	22.19	22.06	23.26	22.93
Myoinositol	23.24	21.91	23.56	23.31	22.55	23.35	23.72	23.18		23.49	23.71	23.08	23.82	23.23	24.27	22.88	22.96	22.72	22.82	23.29
Myoinositol-2-Phosphate	18.15	18.55	18.1	19.12	19.46	18.65	20.58	19.01		19.89	18.55	17.79	17.06		18.17	17.96	19.49	20.34	18.93	20.56
Myristic Acid Or Pentadecanol	21.57	21.38	21.53	21.94	22.26	21.71	22.21	20.94		21.65	21.11	21.07	21.03	21.84	21.52	21.24	21.69	21.96	21.27	22.42
N-Acetylleucine		14.06	15.75	15.04	15.28	15.34	16.35	16.16		15.48	18.78	15.25		15.83	15.64	16.34	14.69	14.71	14.47	14.7
N-Methylalanine/2-Aminobutanoic Acid/N-Ethylglycine	17.39		15.37		13.97	17.84	16.86	16.76		16.48	16.55		17.6	16.9	17.47	16.03	15.6	15.69		15.49
Nonanoic Acid	19.5	17.87	18.9	19.57	20.31	20.14	19.89	19.75		19.97	19.49	18.14	18.67	19.59	20.25	19.37	19.42	19.33	19.13	19.67
O-Methylphosphate	17.42	17.69	17.73	18.33	18.19	17.39	18.33	17.66		17.95	17.35	16.84	17.3	16.98	17.84	16.95	17.98	18.32	18.87	19.08
O-Phosphocolamine	16	17.52	17.92	18.02	17.4	15.05	17.49			16.87	14.51	17.92		15.62	14.51	14.76		15.4	16.64	16.26
Oleic Acid	25.03	24.26	23.89	25.08	25.51	25.25	24.94	24.22		25.02	25.24	22.99	24.28	24.85	25.21	24.72	25.12	25.09	24.51	25.41
Ornithine	24.06		21.43	21.33	21.55	24.04	22.32	22.82		22.41	23.04	20.89	21.6	23.23	23.67	22.02	22.19	21.74	20.69	21.56
Palmitic Acid	26.08	25.37	25.28	25.98	26.29	26.1	26.02	25.47		25.96	26.06	25.04	25.22	25.76	25.97	25.8	26.17	25.81	25.6	26.25
Palmitoleic Acid	22.66	21.72	20.86	22.84	23.47	22.94	22.95	21.09		22.81	22.27	19.87	21.48	22.54	22.52	22.05	23.31	22.83	21.88	23.71
Pantothenic Acid	18.09	17.19	18.69	18.53			17.45	17.53		18.73	18.17	17.03	18.37		20.38		17.69	17.81		17.71
Pentitols	18.11	15.45	19.6	17.98	18.18	17.56	21.42	19.97		19.24	20.23	19.62	19.06	17.47	17.79	18.51	21.29	18.9	18.79	19.27
Phenylalanine	21.98	18.72	20.47	21.39	21.02	22.3	20.94	21.85		21.31	22.25	20.88	21.6	21.18	22.25	21.74	20.27	21.04	19.54	20.39
Phosphoric Acid	24.86	24.24	23.78	25.05	25.16	25.57	25.37	24.92		25.17	25.15	25.04	24.68	25.81	25.01	25.09	24.96	24.84	24.33	25.05
Pimelic Acid	19.16	16.35	16.86	17.97	19.2	18.92	17.64	17.46		17.76	18.08	17.26	17.21	18.08	18.44			17.9	17.51	18.07
Proline	21.35		19.03	18.75		21.3	20.17	21.47		19.1	22.17	19.6	21.12	21.04	21.98	20.37	19.31	20.7	16.44	18.3
Prunetin Or Similar Isoflavone	14.92	14.53	14.26	16.18	16.11	15.23	14.01	15.44		15.08	15.55	14.77	13.66	15.43	15.46	15.1	15.05	14.15	15.08	15.25
Pseudouridine	20.98	20.4	20.5	20.26	20.97	20.93	20.99	20.53		20.96	20.56	19.86	20.89	19.4	21.21	20.26	20.59	20.9	20.13	20.34
Purine Riboside	19.93	18.36	19.04	19	20.02	19.99		18.75		18.35	19.43	17.31	19.89	19.2	19.36	18.91	18.95	19.75		18.44
Putrescine	14.5	13.43	15.2	13.22	14.52		14.29	14.67		14.18	15.13	15.41	15.82	14.04	15.37	14.1	13.99	14.21	16.83	13.71
Pyrrole -2-Carboxylic Acid	14.73	12.19	13.62		13.75	13.5	13.47	14.49		14.68	13.59	13.4	14.14	14.84	14.88		12.48	14.25	13.36	14.31
Pyruvic Acid	23.04	20.37	20.71	19.02	21.05	22.3	22.81	22.15		22.81	23.03	17.83	21.44	20.8	22.13	22.11	22.2	21	17.36	22.48
Serine	23.02	18.71	21.71	22.12	21.62	22.78	22.11	23.29		21.91	23.07	21.18	22.35	21.92	23.28	22.03	21.81	22.92	20.49	20.3
Sphingosine	14.63	14.37	16.48	17.46	15.81	19.06	17.82	17.53		16.4	15.55	14.82	15.05	15.35	16.08	17.04	18.32		14.42	14.21
Stearamide	19.33	16.31	16.79	17.58	18.76	19.38	19.74	18.37		18.37	20.49		16.38	15.18	18.23	20.42	20.97	17.87	17.62	17.74
Stearic Acid	25.77	25.4	25.41	25.55	25.89	25.61	25.53	25.42		25.66	25.51	25.66	25.32	25.37	25.37	25.48	25.58	25.34	24.87	25.75
Succinic Acid	23.04	20.76	22.89	22.28	22.24	22.46	20.78	21.59		21.3	22.21	21.41	21.39	22.68	21.75	21.48	22.42	21.2	21.92	21.54
Sucrose And Similar Disaccharides	16.77	16.43	18.28	17.97	17.24	19.32	17.4	17.02		17.83	16.48	18.86	15.9	17.44	16.96	18.31	16.98		13.91	15.16
Threonic Acid	22.64	20.84	22.97	22.98	22.48	22.68	22.72	22.45		22.76	22.77	21.87	22.55	22.71	22.77	22.24	22.28	22.18	22.14	22.38
Threonic Acid/Erythronic Acid		15.27	17.06	17.41	17.03	16.98		15.75		17.17		17.83	16.43	17.53	17.95	18.38	16.82			16.23
Threonine	23.37	19.89	22.74	22.36	22.1	22.77	22.81	23.5		22.26	23.59	21.64	22.68	22.46	23.43	22.24	22.46	22.88	21.54	21.05
Trisaccharide		15.86	20.06	14.36		14.99	17.52	17.94		17.43	16.54	17.45	16.37	15.2	16.22	15.7	16.86		14.65
Tyrosine	23.27	21.59	23.6	21.51	21.27	23	23.98	24.24		24.03	23.59	21.55	22.88	20.75	23.34	22.92	23.41	23.23	22.49	23
Unknown-Possibly Propylene Glycol	22.86	25.58	22.35	23.32	23.6	23.01	22.8	22.63		22.89	22.49	26.34	22.25	24.51	23.25	22.43	22.16	22.62	23.27	22.96
Uracil	18.37	17.08	18.62	18.71	17.48	17.53	18.3	17.28		18.91	18.33	19.54	18.74	19.7	19.34	17.68	18.19	17.74	18.02	18.19
Urea	24.89	24	25.78	26.27	24.11	24.82	25.38	25.23		25.93	24.77	24.33	24.93	24.48	24.91	24.32	24.17	24.23	26.89	24.07
Uric Acid	19.13	21.04	22.44	20.48	22.87	21.74	20.23	20.55		22.15	20.08	19.83	21.89		21.39	20.15	20.33	20.13	22.45	22.11
Uridine	17.03	16.52	16.72	17.07	17.25	16.73	15.7			16.61	16.57	17.24	16.83	16.97	17.08	16.87	16.16	15.94	15.94
Valine	23.6	20.27	21.73	20.9	21.28	24.11	23.31	23.68		23.21	23.75	21.5	23.02	23.2	23.86	23.56	22.3	22.06	20.58	22.06

## Sheet: Table S8 Erlotinib (Serum)
Key
Vehicle-treated heart	Heart samples obtained from mice treated with PBS vehicle
Erlotinib	Heart samples obtained from mice treated with erlotinib (50 mg/kg)
Sample	PBS Ctl 1	PBS Ctl 2	PBS Ctl 3	PBS Ctl 4	PBS Ctl 5	PBS Ctl 6	PBS Ctl 7	PBS Ctl 8	PBS Ctl 9	PBS Ctl 10	Erlotinib 1	Erlotinib 2	Erlotinib 3	Erlotinib 4	Erlotinib 5	Erlotinib 6	Erlotinib 7	Erlotinib 8	Erlotinib 9	Erlotinib 10
Label	Control	Control	Control	Control	Control	Control	Control	Control	Control	Control	Erlotinib 50 mg/kg	Erlotinib 50 mg/kg	Erlotinib 50 mg/kg	Erlotinib 50 mg/kg	Erlotinib 50 mg/kg	Erlotinib 50 mg/kg	Erlotinib 50 mg/kg	Erlotinib 50 mg/kg	Erlotinib 50 mg/kg	Erlotinib 50 mg/kg
1-Dodecanol	17.72	17.13		18	19.33	19.36	18.8	19.03		18.87	17.57	17.2		18.21	19.18	18.26	17.97	18.87	18.91	17.55
1,4:3,6-Dianhydroglucitol	21.62	20.78	22.15	21.99	22.13	21.94	21.73	20.57		21.82	21.87	21.43	21.37	21.71	21.57	20.6	20.63	21.54	20.9	21.57
1,5-Anhydroglucitol	24.96	24.3	24.58	25.27	25.19	25.26	25.3	24.8		25.2	25.02	24.45	24.65	24.81	25.24	24.34	24.59	25.11	24.68	25.07
2-Aminoadipic Acid	22.51	21.99	19.9	22.16	22.27	22.56	22.2	22.09	22.28	22.43	22.54	21.81	22.28	22.14	22.24	21.25	21.76	22.34	19.11	22.32
2-Hydroxybutyric Acid	19.26	18.91	20.08	18.98	18.56	19.54	18.92	18.13		19.16	19.72	18.5	19.75	19.41	19.23	18.33	18.86	18.73	16.77	19.17
2-Hydroxyglutaric Acid	18.17		17.09		18.38	18.29	18.71	17.69		18.18	18.4		16.84	17.68	18.07	17.46	17.48	17.89		18.09
2-Hydroxypyridine	19.33	17.93	19.22	17.99		18.31	18.49	19.23		19.32	18.23	18.34	18.19	17.98	19.06	17.97	17.97	19.2		18.89
2-Ketoisoleucine	23.91	22.71	23.23	24.43	24.57	24.06	24.09	23.88		24.25	24.37	23.31	23.17	24.24	24.21	22.99	22.96	23.83	24.18	24.2
2-Ketoleucine	16.18	15.29	16.84	17.22	17.4	16.35	16.31	15.94		16.75	16.92		15.29	16.68		14.73	15.79	15.83	15.76	17.84
3-(3-Hydroxyphenyl)Propionic Acid	18.35	17.29	16.92	18.09	17.68	17.44	18.18	17.12		17.29	18.08	16.47	17.46	17.58	16.7	17.3	17.22	17.57	17.73	17.61
3-(4-Hydroxyphenyl)Propionic Acid	17.24	16.25	15.97	17.09	16.32	16.97	17.6	17.21		17.35	17.42	15.04	15.98	16.8	16.79	16.12	16.67	16.6	16.69	17.76
3-Aminoisobutyric Acid/Beta-Alanine	18.21	15.86	17.5	18.08	19.17	18.73	18.14	18.39		17.79	18.52	17.8	16.95	18.29	18.98	17.18	16.79	17.8	16.97	17.85
3-Indolelactic Acid/Tryptophan	17.52	16.86	17.49	17.1	17.35	17.78	17.88	18.31		18.82	18.05	16.73	16.71	17.32	16.46	17.42	17.48	17.62	17.11	18.51
5-Alpha-Coprostanol Or Similar Oxysterol	19.89	19.02	19.42	18.93	20.07	19.74	19.23	19.22		19.79	19.78	20.03	19.6	20.04	19.36	18.91	18.46	19.36	18.64	19.95
6-Deoxyhexose	18.35	18.23	17.93	17.66	17.9	17.98		18.28		18.64	18.29	18.63	19.03	17.87	18.19	17.62		18.16	16.32
Acetoacetate/2-Aminoisobutanoic Acid	18.24	19.01	16.77	20.09	21.15	18.99	18.3			17.71	18.58	18.61	19.04	19.82	19.7	18.37	16.58	17.52	19.66	18.16
Alanine	22.75		20.93	20.1	20.5	22.63	22.53	22.95		22.03	22.89	21.45	19.87	20.21	22.04	21.69	22.66	22.27	19.67	22.65
Aldopentoses	23.06	20.74	21.51	22.54	22.58	21.78	22.13	19.6		22.34	22.88	21.32	20.68	22.48	22.18	19.71	18.17	20.33	22.49	22.3
Allantoin	18.48	18.79	19.42		18.88	18.31	19.28	21.03		21.76	18.49		19.59		17.75	18.72	19.32	21.12	16.75	20.1
Alpha Ketoglutaric Acid	22.48	18.88	20.34	20.59	22.06	21.03	21.29	20.48		21.45	22.34	17.11	19.65	19.68	20.72	19.71	20.2	21.38	19.56	22.09
Alpha-Monopalmitin	23.79	23.24	23.57	24.16	24.37	24.39	23.74	24.01		23.83	23.88	25.18	23.35	24.01	24.21	24.44	23.59	23.94	24.25	23.77
Alpha-Monostearin	26.23	25.72	26	26.59	26.56	26.84	26.11	26.4		26.2	26.29	26.43	25.92	26.41	26.71	26.68	26.12	26.34	26.75	26.16
Alpha-Tocopherol	19.87	20.65	20.85	21.33	21.39	20.55	20.34	21.18		21.35	20.05	19.96	20.84	21.54	20.62	19.86	20.5	20.83	20.86	21.64
Aminomalonic Acid	22.13	18.89	20.99	20.55	21.41	22.18	22.8	22.71		22.44	22.49	20.37	19.2	20.71	22.19		21.76	22.61	20.29	22.27
Arachidic Acid/ 1-Heneicosanol	18.49	18.28	18.43	18.76	19.14	18.1	17.76	18.4		18.69	18.57	19.4	17.92	18.7	18.42	18.02	17.29	18.62	17.43	17.88
Arachidonic Acid (Also Eicosapentaenoic Acid)	23.25	22.85	22.95	23.54	24.03	23.55	23.27	23.56		23.64	23.39	20.48	22.48	23.78	22.86	22.57	22.99	23.82	23.15	23.64
Arginine	18.97		18.81	15.85	16.37	17.96	20.06	20.03		19.95	18.9		16.66	15.93	15.94	17.12	20.05	20.03	17.03	19.49
Aspartic Acid	16.25		16.4	15.58	14.79	15.89		16.77		16.24	16.5	15.09	15.13	15.84	16.83	14.77	17.04	17.05		17.15
Azelaic Acid	24.85	23.12	24.16	25.05	25.67	25.22	25.2	24.8		25.14	25.27	23.49	23.72	25.08	25.16	24.4	24.07	24.75	24.66	24.95
Benzoic Acid	20.62	19.73	20.24	20.28	20.42	20.82	20.3	20.19		20.66	20.66	20.68	20.19	20.36	20.68	22.92	21.05	20.65	20.25	20.44
Beta-Hydroxybutyric Acid	25.3	24.69	24.14	25.65	26.04	25.84	24.44	23.49		24.52	24.88	23.65	24	25.77	25.73	24.67	25.03	24.05	24.47	24.69
Beta-Monopalmitin	20.26	19.23	19.87	20.72	21.15	20.54	20.2	20.42		20.24	20.05	21.27	19.36	20.51	20.02	20.59	19.56	20.11	20.62	20.41
Beta-Monostearin	22.52	22.1	22.21	23.25	23.56	23.32	22.36	22.99		22.59	22.59	24.17	22.12	23.04	22.96	23.38	22.41	22.75	23.31	22.55
Beta-Sitosterol	21.19	21.01	21.47	21.22	21.76	21.3	21.08	21.29		21.7	21.3	21.82	21.27	21.73	20.98	20.47	20.56	20.61	20.85	22.22
C10 Hydrocarbon	15.36	16.42	15.21	16.58	16.72	16.02	14.91	16.49	16.14	15.23	15.72	16.72	16.64	14.8	15.61	15.3	15.07	15.32		15.39
C12 Hydrocarbon	16.54	15.44	15.61	15.74	16.59	15.1	16.63	14.72	15.46		15.6	14.02		15.33	15.11	15.35	15.74	14.74		16.29
C13 Hydrocarbon	19.16	18.55			18.58	19.37	20.36	18.23	17.82	18.84	19.1	19.89	18.53		18.42	18.72	17.84	18.14	17.54	19.19
C14 Hydrocarbon	15.3	14.26	14.45	14.49	14.39	14.98	15.01	14.38	13.47	14.9	15	16.08		15.04	14.97	14.71	14.24	13.97
C15 Hydrocarbon	19.2	18.55	18.54	18.75	18.77	18.91	19.03	18.67	17.59	18.78	19.07	18.16	18.43	18.57	18.61	18.54	18.15	18.55	17.89	18.84
C17 Hydrocarbon	15.53	15.39	16.11		16.45	15.85	15.52	15.99	14.71	16.34	15.67	16.57	15.57	15.94	16.09	16	15.44	15.84	14.25	15.92
Campesterol	23.68	23.02	23.22	23.61	23.89	23.9	23.57	23.45		23.66	23.74	23.55	23.11	23.86	23.51	22.93	22.61	23.08	23	24.08
Cholesterol	27.37	27.15	27.34	27.67	27.62	27.58	27.41	27.46	25.41	27.74	27.45	27.31	27.29	27.54	27.59	27.29	27.21	27.54	27.3	26.96
Citric Acid/Isocitric Acid	24.06	21.91	23.51	23.26	23.72	24.04	23.97	23.54		23.68	24.57	22.23	23.67	23.02	23.39	23.14	23.46	23.79	23.29	23.87
Decanoic Acid	18.96	18.06	19.3	19.14	19.61	19.02	19.73	18.14		19	19	18.42	18.45	18.93	18.76	18.12	18.16	19.44	19.46	19.04
Disaccharide	18.7	14.06	15.75	15.21	15.51	16.16	16.01	16.22		15.43	16.49	13.69	15.2	14.76	14.41	14.41	15.3	15.58	15.43	16.33
Docosahexaenoic Acid	21.88	22.05	21.47	21.98	22.65	22.73	21.75	22.56		22.68	21.99	19.4	21.35	22.32	21.59	21.47	22.08	22.83	21.77	22.53
Docosanoic Acid	13.19	14.11	14.48	15.81	15.65	14.29	15.21	17.11			14.29	14.42	13.76	14.74		13.7	14.28	17.83	14.49	17.41
Eicosapentaenoic Acid	18.86	18.74	18.72	18.55	19.35	19.16	19.45	19.15		19.35	18.93		18.65	19.22	18.56	18.41	19.17	20.05	19.58	20.14
Erythritol/Theitol	19.48	18.69	19.13	18.68	19.01	19.04	19.44	18.84		19.04	19.15	18.7	19.08	18.4	18.68	18.25	18.65	18.93	18.21	18.93
Erythronic Acid	18.84	16.87	18.4	18.2	18.32	18.34	19.1	18.39		18.64	19.03	17.16	18.45	17.9	18.2	17.67	18.2	18.33	17.91	18.69
Ethanolamine		17.55	19.86	19.02	18.77		18.27	19.88		19.33		19.57	18.08	18.11	19.1	18.75	18.93	19.97	18.13	19.47
Flavonoid Or Short-Chain Cholesterol Ester	17.98	17.67	17.92	18.93	18.27	18.55	19.09	18.71	18.6	18.86	17.12	17.58	16.5	18.05	18	16.61	18.68	19.42	18.8	19
Fructose Or Similar Ketohexose	21.63	20.67	20.79	20.83	20.96	20.59	22.18	21.14		22.06	21.36	19.46	20.74	20.62	20.96	21.04	21.64	21.43	20.52	21.34
Fucosterol	17	16.59	16.99	17.05	17.43	16.76	16.8	16.67		17.42	13.74	17.82	16.71	17.71	17.15	14.48	15.67	16.89	16.4	18.21
Gamma-Hydroxybutyric Acid	17.71	16.87	17.72	18.31	18.21	17.04	17.45	17.32		18.35	15.74	17.01	16.98	17.66	16.98	16.81	17.52	18.37	17.28	18.19
Gamma-Tocopherol	12.58	13.25	15.22	14.49	14.17	14.17	15.09	15.99		15.5	14.48	15.49	14.57	14.72		16.41	15.16	13.59	13.37	15.57
Gluconic Acid Or Similar Sugar Acid	19.11	17.18	19.43	18.95	19.13	19.79	24.78	24.17		19.54	18.7	18.3	18.92	18.86	17.5	19.12	17.7	24.61	18.62	19.79
Glucose And Other Aldohexoses	27.19	26.93	26.84	27.12	27.24	26.58	27.05	26.76		27.21	26.67	26.9	26.63	26.84	27	26.84	26.82	27.01	27.16	27.23
Glucose-6-Phosphate Or Similar	14.65		17.05	17.63	16.74	17.82	16.94	15.34		16.58	17.57	15.59	16.28	16.98			16.61	15.29	16.05	17.1
Glutamic Acid	20.76	17.14	19.65	20.14	19.91	20.48	20.05	20.39		20.05	20.7	19.17	18.92	20.04	20.2	19.39	19.59	19.67	18.14	20.62
Glutamine	24.99	21.15	24.5	21.13	22.59	25.02	25.03	25.24		25.4	24.73	21.28	22.88	21.56	23.66	24.2	25.13	24.92	19.76	25.27
Glyceric Acid	20.61	18.44	20.71	20.57	20.38	20.8	20.42	20.27		20.65	20.38	20.26	20.4	20.48	20.86	19.35	19.79	20.51	19.88	20.2
Glycerol	26.19	25.38	25.49	25.91	26.12	26.21	25.35	25.8		25.97	25.72	25.74	25.34	25.99	25.82	25.62	25.61	26	25.77	26.02
Glycerol 1-Phosphate	23.44	21.04	23.44	23.31	23.43	23.46	23.81	23.51		23.92	22.98	20.69	23.52	23.24	23.1	22.63	23.59	23.86	24.36	23.58
Glycine	24.32	21.52	23.39	23.56	23.31	24.36	23.84	23.88		23.78	24.19	22.2	23.01	23.82	24.01	23.65	23.68	24.03	23.66	23.71
Glycolic Acid	16.2	16.54	16.7	19.65	15.94	16.07	19.42	19.13		15.98	16.01	16.4	19.8	19.18	16.28	19.16	19.12	17.19	18.9	16.78
Heptadecanoic Acid/Octadecanol	20.28	19.58	19.62	20.11	20.42	20.13	20.1	19.55		19.93	20.27	20	19.28	20.06	19.82	19.62	19.57	20.24	19.37	20.14
Hexitols	21.73	20.44	21.48	21.61	21.41	21.44	21.33	21.56		21.55	21.95	20.55	21.5	21.34	20.86	20.34	21.06	21.6	20.85	21.59
Hexuronic Acid	17.01	15.19	17.32	17.42	16.7	16.82	18.36	17.98		17.9	16.24	15.12	17.88	16.43	16.84	16.4	16.8	16.85	15.86	17.28
Homoserine	17.63	17.11	17.29	17.53	17.72	17.66	17.03	17.16		17.2	17.5	18.31	17.03	17.38	17.17	17.34	16.63	17.06	16.92	17.12
Hypotaurine	18.89	16.36	20.19	19.95	18.61	18.08	18.68	18		19.39	19.32	16.86	19.53	19.54	18.83	16.81	17.52	18.67	19.86	18.63
Inosine/Adenosine	24.12		23.2	24.32	24.92	20.7	24.99	18.25		22.93	24.86		22.27	22.48	24.63			20.66	24.25	23.64
Isoleucine/Leucine	21.62	19.48	20.78	21.61	19.92	21.96	20.94	21.73		21.26	22.12	20.58	20.1	19.92	21.83	21.28	20.55	20.84	19	21.08
Ketopentose-5-Phosphate	15.76		16.19	14.62	16.33	13.58	14			14.49	16.99	17.4	12.92	14.43				15.35	13.46	16.84
Lactic Acid	26.08	27.38	26.39	27.03	26.92	26.47	26.13	25.57		26.48	26.53	26.16	26.88	27.17	26.06	26.06	26.93	25.82	26.51	25.85
Lauric Acid	22.23	21.77	22.76	22.79	23.06	22.66	22.93	21.54		22.52	22.47	22.09	22.08	22.35	22.21	21.54	21.79	22.44	22.11	23
Linoleic Acid	25.8	25.2	25.6	25.75	26.12	25.93	26.05	25.76		26.18	26.05	23.87	24.92	25.91	25.31	25.13	25.8	26.18	25.93	26.26
Lysine	24.48	22.63	24.94	22.82	23.23	24.67	24.93	25.31		25.06	24.45	22	24.2	22.92	23.15	23.68	24.92	24.81	23.74	25.11
Maleic Acid	21.15	19.18	21.13	20.52	21.18	20.63	22.34	21.66		22.17	21.17	18.43	19.94	20.38	20.19	19.44	21.26	22.12	19.93	22.22
Malic Acid	22.77	20.12	21.82	22.11	22.2	22.16	22.29	21.62		22.08	23	20.67	21.35	21.48	21.6	21.02	21.52	22.2	21.39	22.95
Methionine	19.91	15.85	18.65	18.38	17.89	19.86	19.07	19.97		18.94	20.48	17.59	17.64	17.69	19.26	18.3	19.24	19.08	17.49	19.31
Methyl Eicosatrienoate/Methyl Arachidonate	20.92	20.15	20.29	21.29	21.5	21.21	20	19.89	19.48	20.93	20.79	18.16	21.15	21.45	21.36	20.75	19.78	20.58	21.47	19.93
Methyl Linoleate	21.86	21.28	22.1	22.36	22.14	22.07	22.09	21.95	20.71	22.21	21.82	20.18	22.27	22.2	21.91	21.68	22	22.05	22.57	21.67
Methyl Oleate	19.85	18.09	19.58	19.84	19.66	19.77		15.65	20.71	20.26	19.49		19.71	19.56	19.58	18.96	19.72	19.83	19.3	21.67
Methyl Palmitate	22.69	21.93	22.36	22.9	22.89	22.89	21.98	21.98	21.72	22.55	22.46	21.13	22.89	22.71	22.84	22.4	21.95	22.38	23.09	21.91
Methyl Stearate	22.45	22.02	22.32	22.99	23.06	22.94	21.78	22.1	22.39	22.19	22.28	22.24	22.99	22.81	23.1	22.78	21.96	22.27	23.22	21.53
Myoinositol	23.24	21.91	23.56	23.31	22.55	23.35	23.72	23.18		23.49	23.72	23.46	23.47	23.2	23.45	22.63	22.97	23.23	22.73	23.79
Myoinositol-2-Phosphate	18.15	18.55	18.1	19.12	19.46	18.65	20.58	19.01		19.89	15.3	17.07	18.35	18.36	18.24		19.22	20.04	19.5	20.69
Myristic Acid Or Pentadecanol	21.57	21.38	21.53	21.94	22.26	21.71	22.21	20.94		21.65	21.47	21.29	20.87	21.95	21.21	21.38	21.31	22.13	21.47	21.57
N-Acetylleucine		14.06	15.75	15.04	15.28	15.34	16.35	16.16		15.48		14.63	14.9	14.72	15.36	14.7	14.88	15.66	14.81	15.84
N-Methylalanine/2-Aminobutanoic Acid/N-Ethylglycine	17.39		15.37		13.97	17.84	16.86	16.76		16.48	17.48	16.26	14.83	14.94	17.44	16.18	16.74	16.8	13.33	16.02
Nonanoic Acid	19.5	17.87	18.9	19.57	20.31	20.14	19.89	19.75		19.97	19.89	18.18	18.27	19.45	19.88	18.84	18.84	19.61	19.26	19.77
O-Methylphosphate	17.42	17.69	17.73	18.33	18.19	17.39	18.33	17.66		17.95	17.58	18.07	18.19	17.83	17.35	15.61	17.78	18.79	19.54	18.74
O-Phosphocolamine	16	17.52	17.92	18.02	17.4	15.05	17.49			16.87	16.52		18.02	16.51	15.7	14.54			16.89	17.39
Oleic Acid	25.03	24.26	23.89	25.08	25.51	25.25	24.94	24.22		25.02	25.05	23.27	23.78	25.33	24.97	24.57	24.39	25.08	24.77	24.86
Ornithine	24.06		21.43	21.33	21.55	24.04	22.32	22.82		22.41	24.58		20.55	21.41	23.39	22.43	22.52	22.1	20.62	22.38
Palmitic Acid	26.08	25.37	25.28	25.98	26.29	26.1	26.02	25.47		25.96	26.05	25.22	24.94	26.11	25.9	25.42	25.53	26.04	25.83	25.98
Palmitoleic Acid	22.66	21.72	20.86	22.84	23.47	22.94	22.95	21.09		22.81	22.44	20.64	20.97	23.24	22.62	22.23	22.07	22.76	22.45	22.62
Pantothenic Acid	18.09	17.19	18.69	18.53			17.45	17.53		18.73		18.35	18.46	18.28	17.67		17.04	18.04	18.93	18.28
Pentitols	18.11	15.45	19.6	17.98	18.18	17.56	21.42	19.97		19.24	19.07	18.26	18.91	17.76	17.41		20.61	19.81	17.97	20.07
Phenylalanine	21.98	18.72	20.47	21.39	21.02	22.3	20.94	21.85		21.31	22.59	20.77	20.06	21.11	21.6	21.02	21.14	20.69	20.1	21.91
Phosphoric Acid	24.86	24.24	23.78	25.05	25.16	25.57	25.37	24.92		25.17	24.78	24.99	24.86	25.04	24.65	23.93	24.76	25.13	24.62	25.46
Pimelic Acid	19.16	16.35	16.86	17.97	19.2	18.92	17.64	17.46		17.76	18.61	16.31	15.93	18.22	17.91	17.36	17.01	17.22	18.72	18.05
Proline	21.35		19.03	18.75		21.3	20.17	21.47		19.1	22.23	20.49	18.41	17.4	20.91	20.4	20.3	19.81	16.01	20.12
Prunetin Or Similar Isoflavone	14.92	14.53	14.26	16.18	16.11	15.23	14.01	15.44		15.08	14.79	15.04	13.38	16.23	14.45	14.64	14.05	14.82		14.21
Pseudouridine	20.98	20.4	20.5	20.26	20.97	20.93	20.99	20.53		20.96	20.68	19.23	20.89	20.06	20.31	19.79	20.02	20.82	20.02	20.29
Purine Riboside	19.93	18.36	19.04	19	20.02	19.99		18.75		18.35	19.08	17.5	19	18.05	19.4	18.6		18.31	18.23	19.83
Putrescine	14.5	13.43	15.2	13.22	14.52		14.29	14.67		14.18	14.9	14.59		14.72	13.49	12.97	14.85	13.36		14.79
Pyrrole -2-Carboxylic Acid	14.73	12.19	13.62		13.75	13.5	13.47	14.49		14.68		14.75	13.43	12.55	15.55	12.37	12.57	14.57	13.28	14.2
Pyruvic Acid	23.04	20.37	20.71	19.02	21.05	22.3	22.81	22.15		22.81	22.95	17.34	17.99	18.25	21.98	21.05	21.61	22.26	17.25	23.33
Serine	23.02	18.71	21.71	22.12	21.62	22.78	22.11	23.29		21.91	23.28	21.51	21.31	21.75	22.49	21.88	22.49	22.05	20.05	21.82
Sphingosine	14.63	14.37	16.48	17.46	15.81	19.06	17.82	17.53		16.4	15.09	15.4	15.27	15.56	12.6	15.44	17.35	17.18	15.17	16.48
Stearamide	19.33	16.31	16.79	17.58	18.76	19.38	19.74	18.37		18.37	18.47		15.26	16.72	15.85	17.19	18.64	19.65	18.12	20.26
Stearic Acid	25.77	25.4	25.41	25.55	25.89	25.61	25.53	25.42		25.66	25.7	25.75	25.13	25.48	25.35	25.12	25.06	25.61	25.08	25.64
Succinic Acid	23.04	20.76	22.89	22.28	22.24	22.46	20.78	21.59		21.3	22.92	21.83	21.73	22.03	21.4	20.96	21.41	22.61	21.63	22.32
Sucrose And Similar Disaccharides	16.77	16.43	18.28	17.97	17.24	19.32	17.4	17.02		17.83	17.28	19.03	18.29	16.84	17.27	16.14	16.3	17.19	14.43	17.15
Threonic Acid	22.64	20.84	22.97	22.98	22.48	22.68	22.72	22.45		22.76	22.63	21.97	22.61	22.66	22.48	21.7	22.38	22.47	22.36	22.55
Threonic Acid/Erythronic Acid		15.27	17.06	17.41	17.03	16.98		15.75		17.17	16.4	17.98	15.08	16.56	17.32	17.07	17.36	16.31	15.74	17.22
Threonine	23.37	19.89	22.74	22.36	22.1	22.77	22.81	23.5		22.26	23.76	21.78	22.14	22.17	22.77	21.76	22.89	22.58	21.36	22.45
Tyrosine	23.27	21.59	23.6	21.51	21.27	23	23.98	24.24		24.03	23.57	19.7	22.73	21.65	22.04	22.02	23.81	23.73	22.23	23.99
Unknown-Possibly Propylene Glycol	22.86	25.58	22.35	23.32	23.6	23.01	22.8	22.63		22.89	23.26	26.54	22.21	23.28	22.98	21.79	21.69	22.52	23.97	22.76
Uracil	18.37	17.08	18.62	18.71	17.48	17.53	18.3	17.28		18.91	19.11	19.89	18.11	18.94	18.69	16.41	17.16	19.16	17.16	18.69
Urea	24.89	24	25.78	26.27	24.11	24.82	25.38	25.23		25.93	24.49	23.48	23.66	25.83	25.67	25.24	23.4	24.15	23.62	23.68
Uric Acid	19.13	21.04	22.44	20.48	22.87	21.74	20.23	20.55		22.15	20.8	17.4	23.16	21.13	19.1	20.17	19.38	21.64	22.98	22.05
Uridine	17.03	16.52	16.72	17.07	17.25	16.73	15.7			16.61	16.61	18.02	16.6	16.62	16.54	16.8	15.43		16.15
Valine	23.6	20.27	21.73	20.9	21.28	24.11	23.31	23.68		23.21	23.83	21.62	20.48	21.32	23.87	22.88	22.69	22.92	20.75	23.2
